# Supplementary material for: The NAD kinase OsNADK1 affects the intracellular redox balance and enhances the tolerance of rice to drought
Source: BMC Plant Biol. 2020 Jan 7;20:11. doi: 10.1186/s12870-019-2234-8 (PMC6947874; doi:10.1186/s12870-019-2234-8)
Supplement: Supplementary file 6 — Additional file 6 : Table S1. Differentially expressed gene groups in the osnadk1 mutant compared with WT under normal growth conditions. [file 12870_2019_2234_MOESM6_ESM.xls]

## Sheet: Sheet1
Table S1. Differential expressed gene groups in the osnadk1 mutant as compared to WT under normal growth conditions.
				Gene_Symbol
Probe_Set_ID	p value	fold change	Regulation	NCBI gene code	Locus name	UniGene_ID	protein record		SwissProt	Description
Protein kinases
OsAffx.27132.1.S1_at	0.029468	-3.164	down	Os05g0399800	LOC_Os05g33160.1	Os.77705	AK242225		B7F9D3	brassinosteroid insensitive 1-associated receptor kinase 1 precursor
Os.46662.2.S1_s_at	0.00464987	4.43778	up	Os10g0483400	LOC_Os10g34220.1	Os.46662.2	AK120835	NM_001071420	Q0IST0 /// Q0IWW6	DUF26 kinases have homology to DUF26 containing loci, expressed
Os.6085.1.S1_at	0.0374449	-4.57666	down	Os05g0545400	LOC_Os05g46760.1	Os.6085.1	AK105946.1	NM_001062747	Q0DG97	mitogen-activated protein kinase kinase kinase 1
Os.32366.1.S1_at	0.0176382	-9.41297	down	Os01g0699600	LOC_Os01g50420.1	Os.32366.1	AK105196.1	NM_001050515	Q0JK34	mitogen-activated protein kinase kinase kinase 2, putative, expressed
Os.7395.1.S1_s_at	0.000549	-35.5807	down	Os01g0957000	LOC_Os01g72690.1	Os.7395.1	AK099730.1	NM_001051979	B7EPH4///Q0JFX0///Q5JK52	NAD kinase 1, putative, expressed
Os.406.1.S1_a_at	0.0156553	-2.11277	down	Os03g0285800	LOC_Os03g17700.1	Os.406.1	AF332873.1	NM_001056305	A2XFC8 /// B7EDC7 /// Q10N20	OsMPK3, OsMAP kinase BIMK1
Os.54228.1.S1_at	0.00753313	-3.3714	down	Os04g0127500	LOC_Os04g03830.1	Os.54228.1	AK102639.1	NM_001058618, NP_001052083.1	Q7XP38	OsWAK29 - OsWAK receptor-like protein kinase
Os.55624.1.S1_at	0.0307778	-2.39411	down	Os06g0202900	LOC_Os06g10160.1	Os.55624.1	AK109607.1	NM_001063618	Q69SQ5	protein kinase APK1A, chloroplast precursor
Os.49849.1.S1_at	0.0198948	-2.04166	down	Os09g0442100	LOC_Os09g27010.1	Os.49849.1	AK111977.1	NM_001069823	Q67UU7	protein kinase APK1B, chloroplast precursor
OsAffx.19386.1.S1_at	0.00239096	-2.02389	down	Os11g0678000	LOC_Os11g45280.1	OsAffx.19386.1	9639.m04208	NM_001074985	Q0IR49	protein kinase family protein, MAP3K，putative, expressed
Os.26767.1.A1_at	0.000692	4.74535	up	Os11g0470500	LOC_Os11g28104.1	Os.26767.1	CB633345	NM_001074405		DUF26 kinases have homology to DUF26 containing loci, expressed
Os.1978.1.S1_at	0.0312382	-2.67342	down	Os01g0113200	LOC_Os01g02290.1	Os.1978.1	AF044260.1	NM_001048353	O49202 /// Q94E34	Ser/Thr receptor-like kinase
Transporters and transferases
Os.16899.1.S1_at	0.0397437	3.81526	up	Os07g0484800	LOC_Os07g30150.1	Os.16899.1	AK108481.1	NM_001066188	Q8H534	adenine phosphoribosyltransferase 1
Os.17259.1.S1_at	0.0413746	-2.03739	down	Os01g0878400	LOC_Os01g65660.1	Os.17259.1	AK073884.1	NM_001051515, NP_001044980.1	Q8L4X7	amino acid transporter, AAP8, putative, expressed
Os.50410.1.S1_at	0.0176093	2.0151	up	Os04g0692500	LOC_Os04g59600.1	Os.50410.1	AK101528.1	NM_001060904, NP_001054369		antiporter/ drug transporter/ transporter
OsAffx.24612.1.S1_at	0.0231764	-3.37693	down	Os02g0584800	LOC_Os02g37300.1	OsAffx.24612.1	AK243499		Q6YY33	Copper transport protein, ATFP4, putative, expressed
Os.49591.1.S1_at	0.012317	-6.16049	down	Os03g0152000	LOC_Os03g05750.1	Os.49591.1	AK102357.1	NM_001055524	Q10RN8	heavy-metal-associated domain-containing protein, putative, expressed
Os.23482.1.S1_at	0.0147535	9.1916	up	Os08g0290700	LOC_Os08g19420.1	Os.23482.1	AK071201.1	NM_001067999	Q6Z9P5	O-methyltransferase ZRP4
Os.41776.1.S1_at	0.0204479	-2.46428	down	Os01g0667600	LOC_Os01g47730.1	Os.41776.1	AK111561.1	NM_001050344	Q8RZ83	ras-related protein Rab11B
Os.26079.1.S1_at	0.0278836	-3.35616	down	Os02g0739400	LOC_Os02g50600.1	Os.26079.1	AK070652.1	NM_001054602, NP_001048067.1	Q6Z5N7	transferase, transferring glycosyl groups
Transposons and retrotransposons
Os.51693.1.S1_at	0.03195	2.04014	up		LOC_Os08g29560	Os.89254, Os.51693.1	AK063437.1		Q688M7	retrotransposon protein
OsAffx.8923.1.S1_at	0.0393204	2.5303	up	Os01g0507400	LOC_Os03g59190	OsAffx.8923.1	NM_193724.1	NM_001049687	Q0JMG2	retrotransposon protein
Os.50472.2.S1_s_at	0.0177967	3.24659	up	Os10g0159300	LOC_Os10g07160.1	Os.50472.2	AK121327.1	NM_001070735	Q0IYV1	retrotransposon protein, putative, Ty3-gypsy subclass
Os.39511.1.A1_at	0.013112	3.33901	up	Os06g0570000	LOC_Os06g37340.1	Os.74280, Os.39511.1	CF309978	NM_001064443, NP_001057908		retrotransposon protein, putative, unclassified, expressed
Os.26542.1.A1_at	0.00197931	3.37579	up		LOC_Os07g23980	Os.26542.1	CB633476			retrotransposon, putative, centromere-specific
Os.50472.2.S1_x_at	0.0350346	2.35106	up	Os10g0159300	LOC_Os10g07160.1	Os.50472.2	AK121327.1	NM_001070735	Q0IYV1	retrotransposon, putative, centromere-specific, expressed
OsAffx.25936.7.S1_s_at	0.0278776	2.24691	up	Os04g0146800	LOC_Os04g26650	OsAffx.25936.7	NM_184006.1	NM_001058645	Q0D6W7 /// Q0JF63 /// Q7XLC1	transposon protein
Os.19971.1.S1_at	0.00102316	3.74069	up	Os05g0498800	LOC_Os05g41940.1	Os.19971.1	AK287515	NM_001064517	Q0DB77 /// Q0DH07 /// Q0J2W2 /// Q6L4U5	transposon protein
Os.47541.1.S1_x_at	0.000131	9.20797	up	Os10g0515400	LOC_Os10g37120.1	Os.47541.1	BX901539	NM_001071593	Q0IWE3	transposon protein, putative, unclassified
Transcription factors
Os.20221.1.S1_at	0.0303769	-6.63527	down	Os09g0385700	LOC_Os09g21710.1	Os.20221.1	AK065210.1	NM_001069605	Q6H595	AN1-type zinc finger protein 2B
Os.8367.1.S1_at	0.00311728	-2.60505	down	Os08g0118000	LOC_Os08g02490.1	Os.8367.1	AK068379.1	NM_001067401	Q6ZJ55	AT hook motif domain containing protein，DNA-binding protein
Os.140.3.S1_x_at	0.00553079	-5.67912	down	Os04g0684900	LOC_Os04g58810.1	Os.140.3	AK111712.1	NM_001060848	P93415///Q0J8W0///Q7XPU5	CCR4-NOT transcription complex subunit 8
OsAffx.27090.1.S1_at	0.00376286	16.1985	up	Os05g0371100	LOC_Os05g30790.1	OsAffx.27090.1	9633.m02799	NM_001061889	Q0DIQ5	CW-type Zinc Finger family protein
Os.5816.1.S1_at	0.0379254	-13.9461	down	Os09g0522000	LOC_Os09g35010.1	Os.5816.1	AY166833.1, AY785894	NM_001070245	Q3T5N4///Q8GUW4	dehydration-responsive element-binding protein 1B
Os.10790.1.A1_at	0.0204868	-2.00516	down	Os04g0464966	LOC_Os04g39080.1	Os.10790.1	AK241116	NM_001059556, NP_001053021	Q7X7A4	F-box domain containing protein
Os.49555.1.S1_at	0.0262519	-3.41766	down	Os02g0806300	LOC_Os02g56250.1	Os.49555.1	AK099828.1	NM_001054982	Q0DWM7	GATA zinc finger domain containing protein, expressed
OsAffx.6533.1.S1_at	0.0434447	-2.20444	down	Os09g0568200	LOC_Os09g39490.1	OsAffx.6533.1	9637.m03382	NM_001070504		histone-like transcription factor and archaeal histone, putative, expressed
OsAffx.21972.1.S1_at	0.0439969	-8.78342	down	Os01g0298400	LOC_Os01g19330.1	OsAffx.21972.1	AK241615	NM_001049345	Q93V35	MYB family transcription factor, cpm7, putative, expressed
Os.5549.1.S1_at	0.0243013	-3.00893	down	Os07g0225300	LOC_Os07g12340.1	Os.5549.1	AB028182.1	NM_001065748	Q0D7P6 /// Q7EZT1	NAC domain-containing protein 67
Os.22789.1.A1_at	0.0436421	3.53287	up		LOC_Os10g25850	Os.22789.1	CA762859			nuclear transcription factor Y subunit A-7
OsAffx.12190.1.S1_at	0.0176046	3.62348	up	Os06g0142100	LOC_Os06g04980.1	OsAffx.12190.1	9634.m00389	NM_001063278	Q5VPF9	OsFBX185 - F-box domain containing protein, expressed
Os.2348.2.S1_x_at	0.00905639	-2.74062	down	Os03g0752800	LOC_Os03g54160.1	Os.2348.2	AK069331.1	NM_001057835, NP_001051300	P0C5B1 /// Q10CQ1	OsMADS14 - MADS-box family gene with MIKCc type-box, expressed
Os.30568.1.S1_at	0.0174333	-7.56748	down	Os01g0821600	LOC_Os01g60640.1	Os.30568.1	AK108657.1	NM_001051183	Q5FZT4///Q8RV01	OsWRKY21 - Superfamily of rice TFs having WRKY and zinc finger domains
Os.31521.1.S1_at	0.0125667	-2.27541	down	Os01g0826400	LOC_Os01g61080.1	Os.31521.1	AY341849.1	NM_001051210	Q6B6R4 /// Q6IEQ7 /// Q94D89	OsWRKY24 - Superfamily of rice TFs having WRKY and zinc finger domains
Os.50015.1.S1_at	0.0158092	-2.01771	down	Os06g0649000	LOC_Os06g44010.1	Os.50015.1	AK106282.1	NM_001064751	Q0DAJ3	OsWRKY28 - Superfamily of rice TFs having WRKY and zinc finger domains
Os.56922.1.S1_at	0.0289487	-6.42443	down	Os02g0462800	LOC_Os02g26430.1	Os.56922.1	AK110587.1	NM_001053335	Q6IEN9///Q6K4Y7	OsWRKY42 - Superfamily of rice TFs having WRKY and zinc finger domains
Os.11945.1.S1_at	0.00492519	-2.74377	down	Os08g0386200	LOC_Os08g29660.1	Os.11945.1	AK111606.1	NM_001068242	Q6B6Q8 /// Q6ZA22	OsWRKY69 - Superfamily of rice TFs having WRKY and zinc finger domains
Os.50108.1.S1_at	0.0358387	-4.46482	down	Os05g0474800	LOC_Os05g39720.1	Os.50108.1	AK119867.1	NM_001062363	Q65WW1	OsWRKY70 - Superfamily of rice TFs having WRKY and zinc finger domains
Os.12032.1.S1_at	0.00613445	-3.12473	down	Os02g0181300	LOC_Os02g08440.1	Os.12032.1	AK058773.1	AB190817	Q6IEL0 /// Q6QHD1	OsWRKY71 - Superfamily of rice TFs having WRKY and zinc finger domains
Os.38236.1.S1_at	0.00598557	-4.38429	down	Os01g0972000	LOC_Os01g74040.1	Os.38236.1	AK106003.1	NM_001052074	Q5JME3	RHC2A, putative, expressed
Os.38236.2.S1_x_at	0.000323	-2.90019	down	Os01g0972000	LOC_Os01g74040.1	Os.38236.2	AK287556	NM_001052074	Q5JME3	RHC2A, putative, expressed
Os.7339.1.S1_at	0.0236713	-2.12818	down	Os10g0456800	LOC_Os10g31850.1	Os.7339.1	AK104810.1	NM_001071292	Q337P2 /// Q7XDQ1	RING finger and CHY zinc finger domain-containing protein 1
Os.7028.1.S1_at	0.034645	-3.10018	down	Os02g0681200	LOC_Os02g45710.1	Os.7028.1	AK099314.1	NM_001054280	Q6EPN1	RING zinc finger protein-like
Os.52151.1.S1_at	0.0209836	-2.13441	down	Os08g0492500	LOC_Os08g38460.1	Os.52151.1	AK065316.1	NM_001068656, NP_001062121.1	Q6Z8T9	RING-H2 finger protein
Os.22822.1.S1_x_at	0.0175983	-2.12694	down	Os10g0566200	LOC_Os10g41640.1	Os.22822.1	NM_197792.1	NM_001071955	Q7XC14	transcription factor HBP-1b
Os.37103.1.S1_at	0.00781281	-2.82537	down	Os01g0874300	LOC_Os01g65370.1	Os.37103.1	AK060684.1	NM_001051492	Q0JAK4 /// Q8RUI9 /// Q8SA74	transcription repressor MYB4
Os.56119.1.S1_at	0.0324941	-2.83155	down	Os02g0251900	LOC_Os02g15290.1	Os.56119.1	AK109286.1	NM_001052982	Q6K544	VQ motif family protein
Os.9923.1.S1_s_at	0.0177918	-4.09925	down	Os03g0181100	LOC_Os03g08330.1	Os.9923.1	AK120087.1	NM_001055703	Q10QW3	ZIM motif family protein
Os.9923.1.S1_at	0.0317707	-3.57297	down	Os03g0181100	LOC_Os03g08330.1	Os.9923.1	AK120087.1	NM_001055703	Q10QW3	ZIM motif family protein
Os.52944.1.A1_at	0.00200695	-4.8414	down	Os06g0192800	LOC_Os06g09310.1	Os.52944.1	AK070038.1	NM_001063573, NP_001057038.1	Q0DDX1	znf, putative, expressed
Hormone response proteins
Os.10379.1.S1_at	0.00672751	-2.45284	down	Os02g0731500	LOC_Os02g49860.1	Os.10379.1	AU075971	NM_001054555, NP_001048020	B7F8L3	ABA induced plasma membrane protein PM 19
OsAffx.23807.1.S1_x_at	0.028386	-23.676	down	Os01g0768333	LOC_Os01g56240.1	OsAffx.23807.1		NM_191397.1		auxin responsive protein
Os.53660.1.S1_at	0.00344948	-2.90101	down	Os02g0654700	LOC_Os02g43790.1	Os.53660.1	AK073812.1	NM_001054149	Q5MFV1 /// Q6H7H6	ethylene responsive protein
Os.11608.1.S1_at	0.00431168	-2.48492	down	Os01g0741900	LOC_Os01g53880.1	Os.11608.1	AK068600.1	NM_001050743	Q8LQ74	OsIAA6 - Auxin-responsive Aux/IAA gene family member
Stress related proteins
Os.7901.1.S1_at	0.00881236	-4.64205	down	Os04g0685300	LOC_Os04g58850	Os.7901.1	AF039532.1	NM_001060852, NP_001054317.1	A6N0S3 /// O49148 /// Q7XPU1	harpin inducing protein
Os.49997.1.S1_at	0.0114089	2.805	up	Os05g0215000	LOC_Os05g12400.1	Os.49997.1	AK119543.1	NM_001061466, NP_001054931.1	Q6I5B3	BURP-domain containing protein
Os.12145.1.S1_at	0.00331535	-5.28628	down	Os02g0703600	LOC_Os02g47470.1	Os.12145.1	AK067007.1	NM_001054390	Q05JG2 /// Q09J79	cytochrome P450 90D2
Os.22076.1.S1_a_at	0.00564276	-3.64893	down	Os01g0841700	LOC_Os01g62430.1	Os.22076.1	U95135.1	NM_001051304	A2WWV5 /// B7FA01 /// B9EUD1 /// Q0JHU5	elicitor-responsive protein 1
Os.12119.1.S1_at	0.00287358	-5.46657	down	Os01g0864500	LOC_Os01g64470.1	Os.12119.1	AK068115.1	NM_001051430	Q94CU7	harpin-induced protein 1 domain containing protein, expressed，YLS9
Os.38581.1.S1_s_at	0.0440533	3.46323	up	Os05g0460000	LOC_Os05g38530.1	Os.38581.1	AU075856	NM_001051292	Q6L509 /// Q943K7	heat shock cognate 70 kDa protein
Os.28300.2.S2_a_at	0.0461725	2.19329	up	Os09g0482550	LOC_Os09g30439.1	Os.28300.2	AK061896.1	NM_001070039	Q07078 /// Q0J0U7 /// Q0J0U8 /// Q40695 /// Q69QQ6	heat shock protein 81-3
Os.6321.1.S1_at	0.0421966	-2.78894	down	Os01g0855600	LOC_Os01g63690.1	Os.6321.1	AK099776.1	NM_001051377	A6N0R8 /// Q7E5I4	hs1，nematode-resistance protein
Os.12139.1.S1_at	0.00575201	-3.67139	down	Os08g0504700	LOC_Os08g39450.1	Os.12139.1	AK101969.1	NM_001068716	Q84PD8	multiple stress-responsive zinc-finger protein ISAP1
Os.15917.1.S1_at	0.0184903	-3.3394	down	Os04g0497000	LOC_Os04g41960.1	Os.15917.1	AK109382.2	NM_001059738	Q7XUK3	NADP-dependent oxidoreductase P1
Os.51978.1.S1_at	0.00815672	3.50968	up	Os11g0677000	LOC_Os11g45180.1	Os.51978.1	AK064454.1	NM_001074981, NP_001068449		NBS-LRR disease resistance protein, putative, expressed
Os.11166.1.S1_s_at	0.0495751	3.70152	up	Os01g0194600	LOC_Os01g09830.1	Os.11166.1	AK102031.1	NM_001048822	A2ZQ87 /// Q5SMY5	OsGrx_A2 - glutaredoxin subgroup III
Os.13968.2.S1_a_at	0.010066	-2.44572	down	Os05g0138300	LOC_Os05g04700.1	Os.14612, Os.13968.2	AK070577.1	NM_001061126, NP_001054591	A2Y075 /// Q0DKW8 /// Q9SXZ4	OsRCI2-6 - Hydrophobic protein LTI6B, expressed
Os.52260.1.S1_at	0.00624525	-2.03491	down	Os03g0787000	LOC_Os03g57310.1	Os.52260.1	AK065950.1	NM_001058029	Q309H8 /// Q6F3B4	syntaxin 121, putative, expressed
Ca2+ binding proteins
Os.8889.1.S1_at	0.00686482	-2.76426	down	Os05g0577500	LOC_Os05g50180.1	Os.8889.1	AK119799.1	NM_001062942	B7F5A3 /// Q6L5F4	OsCML14 - Calmodulin-related calcium sensor protein, expressed
Os.5356.1.S1_at	0.00521077	-2.23538	down	Os01g0570800	LOC_Os01g38980.1	Os.5356.1	AK099914.1	NM_001049909	B1B5J2 /// Q656X7	calmodulin binding protein
Os.36767.1.S1_at	0.0171513	-4.08448	down	Os01g0135700	LOC_Os01g04330.1	Os.36767.1	AK062711.1	NM_001048485	B7E7S4 /// Q5ZCK5	OsCML16 - Calmodulin-related calcium sensor protein, expressed
Os.10126.1.S1_at	0.0273599	-2.57924	down	Os09g0412300	LOC_Os09g24580.1	Os.10126.1	BI806177	NM_001069691		EF hand family protein, putative, expressed
Os.7902.1.S1_at	0.0403889	-7.01553	down	Os06g0683400	LOC_Os06g46950.1	Os.7902.1	AK111852.1	NM_001064924	Q655G7	EF-hand Ca2+-binding protein CCD1
Carbohydrate metabolic process related protein
Os.50214.1.S1_at	0.0409822	2.08749	up	Os11g0525800	LOC_Os11g32280.1	Os.50214.1	AK120142.1	NM_001074527, NP_001067995		acetyltransferase, GNAT family, putative, expressed
OsAffx.3427.1.S1_at	0.0465896	2.24403	up	Os03g0576600	LOC_Os03g37960.1	OsAffx.3427.1	9631.m03641	NM_001057071	Q75G87	acyl-CoA-binding protein
Os.10578.1.A1_at	0.018318	-2.25297	down	Os03g0320100	LOC_Os03g20420.1	Os.10578.1	CF280794	NM_001056486	Q0DSC3	alpha-N-arabinofuranosidase 1 precursor
Os.51439.1.S1_at	0.0494384	-5.30143	down	Os04g0372700	LOC_Os04g30420.1	Os.51439.1	AK062814.1	NM_001059105	Q0JDV3	dehydrogenase, putative, expressed
Os.10620.1.S1_at	0.0182636	-2.0273	down	Os05g0171900	LOC_Os05g07940.1	Os.10620.1	AK119584.1	NM_001061311	Q65XR4	lactoylglutathione lyase
Os.12725.1.S1_at	0.00158823	2.98407	up	Os06g0160700	LOC_Os06g06560.1	Os.12725.1	AF165890.1	NM_001063416	A2Y9M4 /// B7F2B2 /// Q0DEC8	soluble starch synthase 1, chloroplast precursor
OsAffx.17798.1.S1_at	0.0113696	-3.57345	down	Os09g0369400	LOC_Os09g20390.2	OsAffx.17798.1	9637.m01738	NM_001069549		uncharacterized glycosyl hydrolase Rv2006/MT2062, putative, expressed
other proteins
Os.52331.1.A1_at	0.00175381	2.11119	up	Os07g0694600	LOC_Os07g49390.1	Os.52331.1	AK066428.1	NM_001067275	A8CF65 /// Q6Z3Y3	P-protein, putative, expressed
OsAffx.14582.1.S1_at	0.0280158	-3.08977	down	Os05g0169100	LOC_Os05g07700.1	OsAffx.14582.1	AK066128	NM_001061294	A2Y0T4 /// B7EBT7 /// Q0DKF0	60S ribosomal protein L10-3
Os.7054.2.S1_x_at	0.0197668	2.13059	up	Os05g0541900	LOC_Os05g46430.1	Os.7054.2	AK066599	NM_001062725, NP_001056190	A6MZK4 /// Q5TKP2	60S ribosomal protein L28
OsAffx.15117.1.S1_at	0.0320293	2.06945	up	Os05g0534100	LOC_Os05g45770.1	Os.86449	AK288142	NM_001062682, NP_001056147		acid phosphatase/vanadium-dependent haloperoxidase related
Os.26472.1.S1_at	0.0402606	2.43276	up	Os04g0482300	LOC_Os04g40630.1	Os.26472.1	AK064143.1	NM_001059652	Q7XUP5	BTBZ4 - Bric-a-Brac，protein binding protein
Os.46604.1.S1_s_at	0.0171972	2.19219	up	Os01g0537250	LOC_Os01g35330.1	Os.46604.1	AK241517	NM_193249.1		circumsporozoite protein precursor
Os.46431.1.S1_at	0.0330716	2.64766	up	Os01g0537250	LOC_Os01g35330.2	Os.46431.1	AK241517			circumsporozoite protein precursor
Os.49999.1.S1_x_at	0.0112707	-2.32771	down	Os03g0301200	LOC_Os03g18910.1	Os.49999.1	AK119578.1	NM_001056398, NP_001049863.1	Q10MP1	COBRA-like protein 7 precursor
Os.17019.1.A1_at	0.0152737	-5.23339	down	Os02g0324700	LOC_Os02g21920.1	Os.17019.1	CR288909	NM_001053234	Q6Z878	CPuORF24 - conserved peptide uORF-containing transcript,senescence-associated protein
Os.17338.1.S1_at	0.0175258	-3.26729	down	Os11g0132900	LOC_Os11g03820.1	Os.17338.1	BI812638	NM_001072198, NP_001065666.1	Q0IUV4	D-mannose binding lectin family protein
Os.50975.1.S1_at	0.0253664	3.22056	up	Os05g0568800	LOC_Os05g49370.1	Os.50975.1	AK059883.1	NM_001062894	Q6AUN6	DUF1645 domain containing protein, putative, expressed
Os.53223.1.S1_at	0.0236653	-2.09407	down	Os04g0545100	LOC_Os04g46079.1	Os.53223.1	AK071451.1	NM_001060000	Q7XMZ7	ELMO/CED-12 family protein, putative, expressed
Os.55382.1.S1_at	0.0292166	-3.0593	down	Os03g0188500		Os.55382.1	AK107983.1	NM_001055753, NP_001049218.1	Q0DUF6	Glutelin family protein
Os.37849.1.A1_at	0.0395303	-7.68843	down	Os05g0119300	LOC_Os05g02780.1	Os.37849.1	AK068289.1	NM_001061018, NP_001054483,	Q0DL76///Q6V8K5	glycine-rich protein A3, putative, expressed
Os.22836.4.A1_at	0.00528387	2.05858	up	Os01g0767700	LOC_Os01g56190.1	Os.22836.4	CB965645	NM_001050897, NP_001044362		HVT1, putative, expressed
OsAffx.13668.1.S1_x_at	0.00693943	-2.37101	down	Os04g0134601	LOC_Os04g04690.1	OsAffx.13668.1	9632.m00379			legume lectins beta domain containing protein
Os.32252.1.S1_at	0.00793353	-3.18133	down	Os01g0675800	LOC_Os01g48446.1	Os.32252.1	AK105493.1	NM_001050383	Q8LQP7	no apical meristem protein, putative, expressed
OsAffx.2171.1.S1_at	0.00850011	-3.87267	down	Os01g0550300	LOC_Os01g36950.1	OsAffx.2171.1	9629.m03494	NM_001049836	Q5JK83	N-rich protein
Os.609.3.S1_a_at	0.0496015	-4.10689	down	Os08g0482700	LOC_Os08g37670.1	Os.609.3	AK066830.1	NM_001068606, NP_001062071.1	Q6ZFF1	plastocyanin-like domain containing protein，blue copper protein precursor
Os.8408.1.S1_at	0.036449	-2.24321	down	Os02g0224800	LOC_Os02g13150.1	Os.8408.1	AK066213.1	NM_001052871, NP_001046336.1	Q6Z8B1	pollen-specific protein SF21
Os.10162.1.S1_at	3.69e-05	-4.2621	down	Os01g0384800	LOC_Os01g28790.1	Os.10162.1	AK119688.1	NM_001049633	Q5VNY3	PRAS-rich protein
OsAffx.12910.1.S1_at	0.00439573	-2.89498	down	Os03g0292100	LOC_Os03g18150.1	Os.20526	AK287695	NM_001056337, NP_001049802	Q10MX1	protein phosphatase 2C isoform epsilon
Os.55093.1.S1_at	0.0146049	-2.23351	down	Os03g0136500	LOC_Os03g04370.1	Os.55093.1	AK107476.1	NM_001055429	Q0DVD0	protein-methionine-S-oxide reductase, putative, expressed
Os.4773.1.S1_at	0.00332735	-8.8787	down	Os06g0133500	LOC_Os06g04240.1	Os.4773.1	CF325704	NM_001063244	A2Y8X5	Q-rich domain protein
Os.6192.1.S1_at	0.0165747	3.00523	up	Os03g0115700	LOC_Os03g02460.1	Os.6192.1	AK067473.1	NM_001055289	Q8GZV9	retinol dehydrogenase 12
Os.38077.2.S1_x_at	0.00143621	2.07552	up	Os01g0589000	LOC_Os01g40640.1	Os.38077.2	NM_192563.1	NM_001049975	Q5ZC75	S1 RNA binding domain containing protein, expressed
Os.16099.1.S1_at	0.0372398	-2.04315	down	Os01g0293000	LOC_Os01g18860.1	Os.16099.1	AK241882		Q9LGU6	S-adenosylmethionine synthetase 1
Os.11919.1.S1_at	0.00686275	-2.46891	down	Os01g0934100	LOC_Os01g70790.1	Os.11919.1	AK100995.1	NM_001051843, NP_001045308.1	Q942Z3	src2-like protein
Os.27794.1.S1_at	0.0388379	-4.07319	down	Os04g0340300	LOC_Os04g27190.1	Os.27794.1	AK071447.1	NM_001059035	B9VSG3 /// Q0JE23	terpene synthase 7
Os.51595.1.S1_at	0.0481674	-4.36917	down	Os01g0652300	LOC_Os01g46370.2	Os.51595.1	AK063136.1	NM_001050272	Q0JKS7	triacylglycerol lipase
Os.12692.1.S1_at	0.0229192	2.40181	up	Os03g0726100	LOC_Os03g51600.1	Os.12692.1	AK102194.1	NM_001057667	A6N194 /// B7F527 /// O22635 /// Q10DN0 /// Q43605 /// Q75GI3	tubulin/FtsZ domain containing protein, putative, expressed
Os.12692.1.S1_x_at	0.00459065	3.31218	up	Os03g0726100	LOC_Os03g51600.2	Os.12692.1	AK102194.1	NM_001057667	A6N194 /// B7F527 /// O22635 /// Q10DN0 /// Q43605 /// Q75GI3	tubulin/FtsZ domain containing protein, putative, expressed
Os.9009.1.S1_at	0.00443868	2.39388	up	Os10g0407200	LOC_Os10g26700.1	Os.9009.1	AK101309.1	NM_001071104, NP_001064569.1	Q338F7	YGL010w-like protein
Hypothetical protein
Os.55079.1.S1_at	0.0440748	-4.20109	down	Os01g0373800		Os.55079.1	AK107432.1	NM_001049605	Q5ZCV5	Conserved hypothetical protein
Os.56098.1.S1_x_at	0.00371321	7.69829	up	Os09g0463800		Os.56098.1	AK109254.1	NM_001069943, NP_001063408.1	Q0J143	Conserved hypothetical protein
Os.23951.1.A1_at	0.0309484	10.4768	up	Os06g0476900		Os.23951.1	AK109851.1	NM_001064175	Q0DC69	Conserved hypothetical protein
Os.56098.1.S1_at	0.049401	13.9099	up	Os09g0463800		Os.56098.1	AK109254.1	NM_001069943, NP_001063408.1	Q0J143	Conserved hypothetical protein
Os.20851.1.A1_x_at	0.00573033	53.101	up	Os02g0772100		Os.20851.1	AK064111.1	NM_001054798	Q0DX61	Conserved hypothetical protein
Os.20851.1.A1_at	0.0246983	235.482	up	Os02g0772100		Os.20851.1	AK064111.1	NM_001054798	Q0DX61	Conserved hypothetical protein
Os.5384.1.S1_at	0.0207476	-3.35464	down	Os06g0318800	LOC_Os06g21400.1	Os.5384.1	AK062356.1	NM_001064041, NP_001057506	A3BB68	Hypothetical conserved gene
Os.10416.1.S1_at	0.0219072	-2.88254	down	Os01g0834900		Os.42504, Os.10416.1	AK063898.1	NM_001051258, NP_001044723		Hypothetical conserved gene
Os.30575.1.A1_at	0.00444945	14.4808	up	Os02g0216200	LOC_Os02g12470.1	Os.30575.1	AK108648.1	NM_001052828	Q0E2T1	hypothetical protein
OsAffx.17822.1.S1_at	0.0332384	-2.40307	down	Os09g0380350	LOC_Os09g21270.1	OsAffx.17822.1	9637.m01830	NM_001069590		hypothetical protein
OsAffx.24570.1.S1_at	0.033532	-2.40029	down		LOC_Os11g35110.1	OsAffx.24570.1	9630.m03282			hypothetical protein
OsAffx.5971.1.S1_at	0.00578796	2.13963	up		LOC_Os08g28920.1	OsAffx.5971.1	9636.m02863			hypothetical protein
Expressed protein
Os.12498.2.S1_at	0.00277179	-8.52008	down	Os01g0952900	LOC_Os01g72360.1	Os.12498.2	AK104991.2	NM_001051958	Q0JFZ1	expressed protein
Os.38806.1.A1_x_at	0.045272	-7.00011	down	Os03g0798600	LOC_Os06g04230.1	Os.12005,Os.38806.1	CB966394	NM_001058107, NP_001051572	A6MZB5///Q851P5	expressed protein
Os.606.1.S1_at	0.0445522	-6.75535	down	Os06g0133300	LOC_Os06g04220.1	Os.606.1	AU076248	NM_001063242		expressed protein
OsAffx.31986.1.S1_at	0.0277718	-6.14673	down	Os12g0510750	LOC_Os12g32610.1	OsAffx.31986.1	9640.m03169			expressed protein
Os.37243.1.S1_at	0.0182542	-5.45328	down	Os01g0714600	LOC_Os01g51670.1	Os.37243.1	AK059855.1	NM_001050593,NP_001044058	Q5JLT2	expressed protein
Os.2426.1.A1_at	0.0184004	-5.15636	down	Os11g0210201	LOC_Os11g10470.1	Os.2426.1	CA759372	CT835684		expressed protein
Os.34174.1.S1_at	0.0231677	-4.40632	down	Os04g0461600	LOC_Os04g38790.1	Os.34174.1	AK072586.1	NM_001059532	B7EL01 /// Q0JCM6	expressed protein
Os.12043.1.S1_at	0.0168597	-4.39422	down	Os01g0631800	LOC_Os01g44120.1	Os.12043.1	AK069421.1	NM_001050184, NP_001043649.1	Q8RZJ7	expressed protein
Os.55628.1.S1_at	0.0424657	-4.24734	down	Os04g0627900	LOC_Os04g53606.1	Os.55628.1	AK108443.1	NM_001060490	B7F1A8 /// Q0J9W8	expressed protein
Os.15295.1.S1_at	0.014726	-4.23501	down	Os08g0293100	LOC_Os08g19670.1	Os.15295.1	AK071000.1	NM_001068003	Q84YX5	expressed protein
Os.27807.1.S1_at	0.00347509	-3.99231	down	Os03g0107700	LOC_Os03g01740.1	Os.27807.1	AK063743	NM_001055230	P93406 /// Q10SY2	expressed protein
OsAffx.29084.2.S1_x_at	0.0011384	-3.9123	down	Os08g0173000	LOC_Os08g07630.1	Os.70269	9636.m00704	AK241700	Q6Z4V4	expressed protein
Os.6152.1.S1_at	0.0109104	-3.91011	down	Os05g0181700	LOC_Os05g08900.1	Os.6152.1	AK066089.1	NM_001061350, NP_001054815.1	Q0DK94	expressed protein
Os.15295.2.S1_x_at	0.0495974	-3.81805	down	Os08g0293100	LOC_Os08g19670.1	Os.15295.2	AK072208.1	NM_001068003	Q84YX5	expressed protein
Os.16879.1.S1_at	0.0346156	-3.36339	down	Os06g0313500	LOC_Os06g20820.1	Os.16879.1	BI811701	NM_001064023	Q0DCM1	expressed protein
Os.51345.1.S1_at	0.00321585	-3.32922	down	Os05g0181300	LOC_Os05g08860.1	Os.51345.1	AK062607.1	NM_001061349	Q0DK95	expressed protein
Os.12063.1.S1_at	0.00118531	-3.30957	down	Os02g0209300	LOC_Os02g11859.1	Os.12063.1	AK063719.1	CT829812(10)		expressed protein
Os.57182.1.S1_at	0.0261751	-3.25045	down	Os08g0540900	LOC_Os08g42800.1	Os.57182.1	AK111094.1	NM_001068920, NP_001062385.1	Q6ZIU3	expressed protein
Os.53275.1.S1_at	0.0195379	-3.08605	down	Os05g0176700	LOC_Os05g08420.1	Os.53275.1	AK071729.1	NM_001061327	A6N186 /// Q6AT22	expressed protein
Os.7983.1.S1_at	0.00860515	-2.88377	down	Os01g0793900	LOC_Os01g58140.1	Os.7983.1	AK062811.1	NM_001051036	Q8S1K8	expressed protein
Os.49529.1.S1_at	0.010839	-2.86741	down	Os02g0251900	LOC_Os06g43810.1	Os.49529.1	AK062869.1	NM_001064732	Q67W63	expressed protein
Os.49583.1.S1_at	0.0224728	-2.77299	down	Os03g0255900	LOC_Os03g15080.1	Os.49583.1	AK063057.1	NM_001056131, NP_001049596.1	Q0DTC8 /// Q10NW6	expressed protein
Os.55270.1.S1_s_at	0.00380666	-2.72685	down	Os04g0634800	LOC_Os04g54210.1	Os.55270.1	AK107772.1	NM_001060537	Q7XQT1	expressed protein
Os.15284.1.S1_at	0.0234383	-2.64333	down	Os07g0680600	LOC_Os07g48280.1	Os.15284.1	AK059307.1	NM_001067182	Q7XHX2	expressed protein
OsAffx.4280.2.A1_at	0.000412	-2.56358	down		LOC_Os05g08910.1	Os.9014	AK241198			expressed protein
OsAffx.25311.1.S1_at	0.0237426	-2.29236	down			OsAffx.25311.1	9631.m03051			expressed protein
Os.6304.1.S1_at	0.0462358	-2.23314	down	Os08g0402500	LOC_Os08g31090.1	Os.6304.1	AK108881.1	NM_001068294		expressed protein
Os.36901.1.S1_at	0.0256759	-2.21117	down	Os01g0794100	LOC_Os01g58150.1	Os.36901.1	AK062404.1	NM_001051037	Q8S1K6	expressed protein
Os.8052.1.S1_at	0.00430145	-2.18767	down	Os03g0723700	LOC_Os03g51390.1	Os.8052.1	AK101260.1	NM_001057653	Q0DP06	expressed protein
Os.51353.1.S1_x_at	0.00284304	-2.08768	down	Os01g0725100	LOC_Os01g52594.1	Os.51353.1	AK062623.1	NM_001050647, NP_001044112		expressed protein
OsAffx.4205.1.S1_x_at	0.00648455	2.02849	up	Os04g0677000	LOC_Os04g58050.1	OsAffx.4205.1	9632.m05670	NM_001060795	Q0J913	expressed protein
Os.8446.1.S1_at	0.0356505	2.35283	up	Os09g0487200	LOC_Os09g31230.1	Os.8446.1	AK070460.1	NM_001070059	Q0J0R3	expressed protein
Os.6217.1.S2_at	0.0142134	2.46625	up	Os04g0173300	LOC_Os04g09350.1	Os.6217.1	AK069921.1	NM_001058686, NP_001052151	B7EH31	expressed protein
Os.12420.3.S1_at	0.00203727	2.59149	up	Os08g0129800	LOC_Os08g03579.1	Os.12420.3	AK065009.1	NM_001067453, NP_001060918.1	A6N1B0 /// B7EAC5 /// Q0J883	expressed protein
Os.38191.2.S1_at	0.00850549	2.61891	up	Os01g0933400	LOC_Os01g70720.2	Os.38191.2	AK069767.1	NM_001051838, NP_001045303.1	Q0JGB1	expressed protein
Os.53622.1.S1_at	0.0430616	3.64687	up	Os04g0521700	LOC_Os04g44100.1	Os.53622.1	AK073622.1	NM_001059873	Q7XUA7	expressed protein
OsAffx.31590.1.S1_at	0.0044367	3.88545	up	Os12g0147300	LOC_Os12g05220.1	OsAffx.31590.1	9634.m01364			expressed protein
OsAffx.31233.2.S1_s_at	0.034365	3.99126	up	Os05g0561100	LOC_Os05g48710.1	OsAffx.31233.2	9639.m02800			expressed protein
OsAffx.31428.1.S1_s_at	0.0404466	4.75447	up	Os11g0632200	LOC_Os11g41410.1	OsAffx.31428.1	9639.m03806	NM_001074853	Q2R0U2	expressed protein
Os.54717.1.S1_at	0.0157774	5.70393	up	Os12g0408000	LOC_Os12g21940.1	Os.54717.1	AK109709.1	NM_001073169, NP_001066637.1	Q0INQ9	expressed protein
Os.44418.1.S1_at	0.0201501	8.40066	up	Os07g0212400	LOC_Os07g11150.3	Os.44418.1	AK119367.1	NM_001065714	Q0D7T0	expressed protein
Os.6083.1.S1_at	0.00335998	9.07741	up	Os11g0632200	LOC_Os11g41410.1	Os.6083.1	AK102163.1	NM_001074853	Q2R0U2	expressed protein
OsAffx.20082.1.S1_at	0.000309	10.7075	up	Os05g0103800	LOC_Os05g01330.1	OsAffx.20082.1	9640.m04095	NM_001060933, NP_001054398.1	Q0DLG1	expressed protein
Os.10266.1.S1_at	0.00833362	71.7051	up	Os03g0629800	LOC_Os03g43100.1	Os.10266.1	AK071513.1	NM_001057245, NP_001050710	Q0DQ64	expressed protein
Os.43929.1.S1_s_at	4.07e-08	272.425	up	Os03g0115800	LOC_Os03g02470.1	Os.43929.1	AU222487	NM_001055290	Q0DVR9	expressed protein
OsAffx.3524.1.S1_at	0.0413535	-2.06946	down	Os03g0660000	LOC_Os03g45779.1	OsAffx.3524.1	9631.m04435	9631.m04435		expressed protein
OsAffx.4700.1.S1_at	0.0187443	3.47822	up	Os06g0122800	LOC_Os06g03200.1	OsAffx.4700.1	9634.m00225	NM_001063177	Q0DF17	expressed protein
OsAffx.24970.1.S1_at	0.0263454	2.06428	up	Os03g0144700	LOC_Os03g05100.1	OsAffx.24970.1	9631.m00430			expressed protein
OsAffx.18426.1.S1_x_at	0.00564313	-11.1393	down	Os10g0417200,Os10g0417300	LOC_Os10g28160.1	OsAffx.18426.1	9638.m02378	NM_001057716		expressed protein
Os.44418.2.S1_at	0.0428782	4.3162	up	Os02g0129000	LOC_Os02g03640.1	Os.44418.2	NM_186486.1	NM_001052309, NP_001045774.1	Q0E4A0	expressed protein
Os.37243.2.S1_x_at	0.013095	-7.17237	down	Os01g0714600	LOC_Os01g51670.1	Os.37243.2	NM_191740.1	NM_001050593,NP_001044058.1	Q0JJV6///Q5JLT2	expressed protein
OsAffx.11629.1.S1_at	0.00514047	-4.35857	down	Os01g0776700	LOC_Os01g56890.1	Os.89384	AK243625	NM_001050952, NP_001044417		expressed protein
Os.55519.1.S1_x_at	0.0450288	-2.60483	down	Os02g0193300	LOC_Os02g09990.1	Os.55519.1	AK108239.1	NM_001052704	Q7F8S2	expressed protein
Os.49258.1.S1_at	0.0297069	-2.34956	down	Os01g0305200	LOC_Os01g19940.1	Os.49258.1	AK062613.1	NM_001049376, NP_001042841	Q657U9	expressed protein
Os.53169.1.A1_at	0.0187453	-2.08375	down	Os05g0206200	LOC_Os05g11630.1	Os.53169.1	AK071166.1	NM_001061431	Q5W6I6	expressed protein
Os.10660.1.S1_at	1.86e-05	34.5137	up	Os07g0162450	LOC_Os07g06834.1	Os.10660.1	AK240998	NM_186420.1		expressed protein
Os.8823.1.S1_at	0.000829	354.106	up	Os03g0115800	LOC_Os03g02470.1	Os.8823.1	AK102606.1	NM_001055290	Q0DVR9	expressed protein
Os.6662.1.S1_at	0.00190386	-9.17986	down	Os05g0524100	LOC_Os05g44900.1	Os.6662.1	AK067043.1	NM_001062622	Q0DGM2	expressed protein
Os.51741.1.S1_at	0.0241727	-2.18634	down	Os05g0324700	LOC_Os05g25920.1	Os.51741.1	AK063581.1	NM_001061737, NP_001055202.1	Q5W6T6	expressed protein
Os.26497.1.S1_at	0.00715109	2.03582	up	Os05g0487600	LOC_Os05g40900.2	Os.26497.1	AU198033			expressed protein
Os.51521.1.S1_at	0.00997419	2.14252	up	Os06g0648200	LOC_Os06g43980.1	Os.51521.1	AK106303	NM_001064748	Q67WZ1	expressed protein
Os.10038.1.S1_s_at	0.0495088	2.14832	up	Os07g0153000	LOC_Os07g05840	Os.10038.1	AU082861	NM_001065445, NP_001058910		expressed protein
Os.40325.1.A1_at	0.0172505	4.27779	up		LOC_Os10g09290.1	Os.40325.1	CF335662			expressed protein
Os.17916.1.S1_at	0.0408769	6.69916	up	Os05g0217700	LOC_Os05g12630.1	Os.17916.1	AK105947.1	NM_001061472	A6N024 /// Q60E34	expressed protein
Unknown proteins
Os.51442.1.S1_at	0.0122035	-5.6737	down			Os.51442.1	AK062821.1
Os.56953.1.S1_at	0.00770385	-5.39018	down			Os.56953.1	AK110626.1
OsAffx.5147.1.S1_at	0.0467187	-2.88083	down			OsAffx.5147.1	9634.m04742	NM_001065015
Os.1924.1.S1_at	0.00353891	-2.54529	down			Os.1924.1	C98566	C98566
Os.17117.1.A1_at	0.0160481	2.00133	up			Os.17117.1	CB667687
OsAffx.8678.1.S1_at	0.037874	3.59202	up			OsAffx.8678.1	XM_354291.1	XM_354291.1
Os.39806.1.S1_at	0.00377272	6.0861	up			Os.39806.1	CR291250	CT835826
Os.54747.1.S1_at	0.000993	7.87718	up			Os.54747.1	AK106655.1
Os.54747.1.S2_at	0.00306791	58.1228	up			Os.54747.1	AK109584.1	AK109584
RPTR-Os-U43284-1_s_at	0.00635455	108.722	up			U43284-1	RPTR-Os-U43284-1	RPTR-Os-U43284-1
RPTR-Os-K01193-1_at	0.000665	2191.71	up			K01193-1	RPTR-Os-K01193-1	RPTR-Os-K01193-1
