# Supplementary material for: The NAD kinase OsNADK1 affects the intracellular redox balance and enhances the tolerance of rice to drought
Source: BMC Plant Biol. 2020 Jan 7;20:11. doi: 10.1186/s12870-019-2234-8 (PMC6947874; doi:10.1186/s12870-019-2234-8)
Supplement: Supplementary file 7 — Additional file 7 : Table S2. Differentially expressed gene groups in the osnadk1 mutant compared with WT under drought stress conditions. [file 12870_2019_2234_MOESM7_ESM.xls]

## Sheet: Sheet1
Table S2. Differential expressed gene groups in the osnadk1 mutant as compared to WT under drought stress conditions.
Probe_Set_ID	p value	fold change	regulation	Gene_Symbol	Locus Name	UniGene_ID	Transcript_Assignments	GegeBank	SwissProt	Description
Protein kinases
Os.49855.1.S1_at	0.0146848	2.05175	up	Os02g0821400	LOC_Os02g57560.1	Os.49855.1	AK112048.1	NM_001055085	Q6K703	calcium/calmodulin-regulated receptor-like kinase, putative, expressed
Os.5385.1.S1_at	0.0116154	2.22197	up	Os03g0688300	LOC_Os03g48270.1	Os.5385.1	AK105102.1	NM_001057479	A6N0K6 /// Q6AVI8	calcium-dependent protein kinase, isoform 2, putative, expressed
Os.32340.1.S1_at	0.0289105	-2.15378	down	Os09g0325800	LOC_Os09g15680.1	Os.32340.1	AK105247.1	NM_001069417	Q0J2L6	caltractin, putative
OsAffx.31710.1.S1_x_at	0.0392707	-2.36838	down	Os12g0224000	LOC_Os12g12260.1	OsAffx.31710.1	9640.m01173	NM_001072955	Q0IPC3	diacylglycerol kinase 1, putative, expressed
Os.7395.1.S1_s_at	0.00787625	-19.899	down	Os01g0957000	LOC_Os01g72690.1	Os.7395.1	AK099730.1	NM_001051979	B7EPH4 /// Q0JFX0 /// Q5JK52	NAD kinase 1
OsAffx.3879.1.S1_x_at	0.0101624	2.09489	up	Os04g0308100	LOC_Os04g24300.1	OsAffx.3879.1	9632.m02268	NM_001058959	Q0JE99	protein kinase domain containing protein, expressed
Os.55654.1.S1_at	0.00872193	2.32364	up	Os04g0308100	LOC_Os04g24300.1	Os.55654.1	AK108495.1	NM_001058959	Q0JE99	protein kinase domain containing protein, expressed
Os.35335.1.A1_s_at	0.00710072	-2.29749	down	Os04g0640600	LOC_Os04g54800.1	Os.35335.1	AK067948.1	NM_001060572	Q0J9N6 /// Q7X7H9	shikimate kinase, chloroplast precursor, putative, expressed
Os.27084.2.S1_at	0.0302679	2.29303	up	Os04g0616700	LOC_Os04g52640.1	Os.27084.2	AK111673.1	NM_001060416		SHR5-receptor-like kinase, Serine/threonine protein kinase
Phospholipases
Os.49254.1.S1_at	0.0285624	2.11748	up	Os02g0685600	LOC_Os02g46080.1	Os.49254.1	AK111835.1	NM_001054301	Q6ZHC8	catalytic/ protein phosphatase type 2C, putative, expressed
OsAffx.14345.1.S1_at	0.047094	2.43471	up	Os04g0584300	LOC_Os04g49490.1	OsAffx.14345.1	9632.m04803	NM_001060203		catalytic/ protein phosphatase type 2C, putative, expressed
Os.8221.1.S1_a_at	0.0200108	-2.91035	down	Os04g0430200	LOC_Os04g35100.1	Os.8221.1	AK070740.1	NM_001059352	Q0JD56	phospholipase C, putative, expressed
Os.50104.1.S1_at	0.0106744	2.63693	up	Os06g0604300	LOC_Os06g40180.1	Os.50104.1	AK119861.1	NM_001064551	Q69X21	phospholipase D alpha 2, putative, expressed
Os.55822.1.A1_at	0.0249798	-2.09515	down	Os01g0178400	LOC_Os01g08310.1	Os.55822.1	AK108850.1	NM_001048726	B7F1P7 /// Q0JQ73	serine/threonine protein phosphatase 2A 59 kDa regulatory subunit Bgamma isoform, putative, expressed
ATPases
Os.54109.1.S1_at	0.035342	2.23346	up	Os03g0584400	LOC_Os03g38800.1	Os.54109.1	AK101987.1	NM_001057101	Q0DQK8	AAA family ATPase, putative, expressed
Transporters
OsAffx.11993.2.S1_s_at	0.0256822	3.08792	up	Os02g0211000	LOC_Os02g01820.1	OsAffx.11993.2	9630.m00081	NM_001052805	Q0E2V4	ABC transporter-like protein, putative
Os.54838.1.S1_at	0.00800247	2.23215	up	Os02g0666700	LOC_Os02g44680.1	Os.54838.1	AK106879.1	NM_001054211	Q6ESG6	allantoin permease, putative, expressed
Os.28079.2.S1_x_at	0.0294244	2.01721	up	Os07g0134000	LOC_Os07g04180.1	Os.28079.2	AK120257.1	NM_001065374	Q6ZLK8 /// Q84PB6	amino acid transporter, putative, expressed
Os.17147.1.S1_x_at	0.0320385	2.30938	up	Os06g0228200	LOC_Os06g12310.1	Os.17147.1	AK112022.1	NM_001063742	B3ITC1 /// Q67WJ8	aquaporin NIP4.1, putative, expressed
Os.17356.1.A1_a_at	0.00102152	-3.1852	down	Os11g0256900	LOC_Os11g15060.1	Os.17356.1	CB657230	NM_001074169	Q0ITH0 /// Q2R7T2 /// Q6QUV7	benzoate carboxyl methyltransferase, putative, expressed
Os.10150.1.S1_at	0.0444294	2.0638	up	Os03g0231600	LOC_Os03g12890.1	Os.10150.1	CB674575	NM_001055996	Q8GRH8	branched-chain-amino-acid aminotransferase, putative, expressed
Os.23040.1.S1_at	0.025951	3.88571	up	Os01g0623200	LOC_Os01g43460.1	Os.23040.1	CB668440	NM_001050150		C4-dicarboxylate transporter/malic acid transport protein, expressed
Os.14631.1.S1_at	0.0362527	2.4258	up	Os07g0241500	LOC_Os07g13770.1	Os.14631.1	AK107239.1	NM_001065802	Q7XI35	cytokinin-N-glucosyltransferase 1, putative, expressed
Os.36648.1.S1_x_at	0.0160612	2.11224	up	Os01g0235900	LOC_Os01g13480.1	Os.36648.1	AK062963.1	NM_001049061		electron transporter/ thiol-disulfide exchange intermediate, putative, expressed
Os.51337.1.S1_at	0.0268556	2.51166	up	Os06g0593800	LOC_Os06g39330.1	Os.51337.1	AK062590.1	NM_001064512	Q69UF5	indole-3-acetate beta-glucosyltransferase, putative, expressed
Os.7128.1.S1_at	0.0476657	3.26701	up	Os03g0251000	LOC_Os03g14654.1	Os.7128.1	AK104668.1	NM_001056104	Q0DTF5	LTPL108 - Protease inhibitor/seed storage/LTP family protein precursor, expressed
Os.9626.1.S1_at	0.0202821	2.05655	up	Os08g0562800	LOC_Os08g44870.1	Os.9626.1	AK103815.1	NM_001069058	Q6ZBX6 /// Q6ZBX7	MATE efflux family protein, transparent testa 12 protein, putative, expressed
OsAffx.29571.1.S1_at	0.0349563	2.87641	up	Os08g0480000	LOC_Os08g37432.1	OsAffx.29571.1	9636.m03758	NM_001068591	Q6ZB84	MATE efflux family protein, transparent testa 12 protein, putative, expressed
Os.52885.1.S1_at	0.0380825	2.35874	up	Os03g0383900	LOC_Os03g26650.1	Os.52885.1	AK069713.1	NM_001056784	Q10KH9	metal ion binding protein, putative, expressed
Os.34537.1.S1_at	0.00796372	2.43241	up	Os01g0719600	LOC_Os01g52160.1	Os.34537.1	AK070988.1	NM_001050620	Q5JL91	metal ion binding protein, putative, expressed
Os.11778.1.S1_a_at	0.0169357	2.00967	up	Os03g0800000	LOC_Os03g58580.1	Os.11778.1	AK064790.1	NM_001058116	Q0DMP3	nitrate and chloride transporter, putative, expressed
Os.26979.1.S1_x_at	0.0436585	2.10847	up	Os12g0484600	LOC_Os12g29950.1	Os.26979.1	AK058449.1	NM_001073309	Q0INB9	nitrate and chloride transporter, putative, expressed
Os.56361.1.S1_at	0.018308	-2.10688	down	Os12g0283100	LOC_Os12g18530.1	Os.56361.1	AK109925.1	NM_001073110	Q2QTU0	nucleotidyltransferase domain containing protein, expressed
Os.8593.1.S1_at	0.0453998	2.03748	up	Os04g0631100	LOC_Os04g53930.1	Os.8593.1	AK121883.1	NM_001060515	Q0J9U3	organic cation transporter protein, putative, expressed
Os.52001.1.S1_x_at	0.016323	-2.68971	down	Os05g0100600	LOC_Os05g01030.1	Os.52001.1	AK100999.1	NM_001060909	Q0DLI5	phospholipid-transporting ATPase 10, putative, expressed
Os.16325.1.S1_at	0.00598628	2.87729	up	Os03g0574900	LOC_Os03g37830.1	Os.16325.1	AK068853.1	NM_001057064	Q84MS4	potassium transporter 16, putative, expressed
Os.5654.1.S1_at	0.0466378	-2.62534	down	Os06g0326400	LOC_Os06g22060.1	Os.5654.1	CB667878	NM_001064063	Q0DCI1	pyrophosphate--fructose 6-phosphate 1-phosphotransferase alpha subunit, putative, expressed
Os.46486.1.S1_at	0.038371	2.97602	up	Os10g0534700	LOC_Os10g39020.1	Os.46486.1	AK071861.1	NM_001071698	Q8LN26	transferase, transferring glycosyl groups, putative, expressed
Os.51085.1.S1_at	0.029472	2.65176	up	Os04g0562100	LOC_Os04g47420.1	Os.51085.1	AK060598.1	NM_001060092	Q7XSP9	transmembrane amino acid transporter protein, putative, expressed
OsAffx.31590.1.S1_at	0.0378474	2.69372	up	Os04g0562100	LOC_Os12g05220.1	OsAffx.31590.1	9634.m01364			transmembrane amino acid transporter protein, putative, expressed
Os.19632.1.S1_at	0.0162028	2.2182	up	Os03g0667500	LOC_Os03g46470.1	Os.19632.1	AB070226.1	NM_001057388	Q75HB1 /// Q7XJ41 /// Q8SBD0	zinc transporter 10 precursor, putative, expressed
Os.54471.1.S1_at	0.0214315	2.75863	up	Os08g0207500	LOC_Os08g10630.1	Os.54471.1	AK105258.1	NM_001067780	Q6ZJ91	zinc transporter ZIP, putative, expressed
Os.14971.1.S1_at	0.00625763	2.05704	up	Os08g0520000	LOC_Os08g40850.1	Os.14971.1	AK063556.1	NM_001068799	Q6YZW6	mitochondrial carrier protein, putative, expressed
Heat shock proteins
Os.41335.2.S1_x_at	0.021005	2.67701	up	Os01g0605100	LOC_Os01g42030.1	Os.41335.2	NM_192679.1	NM_001050051	Q5ZDA1	mitochondrial chaperone BCS1, putative, expressed
Os.12244.1.S1_at	0.00344407	-2.40115	down	Os03g0266300	LOC_Os03g15960.1	Os.12244.1	AB110191.1	NM_001056192	B0FFN6 /// Q10NK9 /// Q84Q77 /// Q8SA79	17.4 kDa class I heat shock protein 3, putative, expressed
Os.49648.1.S1_s_at	0.0270768	-2.12734	down	Os02g0782500	LOC_Os02g54140.1	Os.49648.1	AK119261.1	NM_001054852	Q6K7E9	17.5 kDa class II heat shock protein, putative, expressed
Os.49648.1.S1_at	0.0145775	-2.01678	down	Os02g0782500	LOC_Os02g54140.1	Os.49648.1	AK119261.1	NM_001054852	Q6K7E9	17.5 kDa class II heat shock protein, putative, expressed
Os.47474.1.S1_at	0.00698847	-2.66779	down	Os06g0650900	LOC_Os06g44160.1	Os.47474.1	AK107961.1	NM_001064759		dnaJ protein, putative, expressed
Os.47474.1.S1_x_at	0.0133351	-2.56802	down	Os06g0650900	LOC_Os06g44160.1	Os.47474.1	AK107961.1	NM_001064759	Q67UQ4	dnaJ protein, putative, expressed
OsAffx.12887.2.S1_at	0.019695	-2.04607	down	Os03g0277300	LOC_Os03g16920.1	OsAffx.12887.2	9631.m01656	NM_001056254		heat shock cognate 70 kDa protein, putative, expressed
Os.39876.1.S1_at	0.0254124	-3.68402	down	Os04g0568700	LOC_Os04g48030.1	Os.39876.1	CF319209	NM_001060126	Q7XRX3	heat shock factor protein 4, putative, expressed
Os.57467.1.S1_x_at	0.0168376	-2.00072	down	Os01g0136200	LOC_Os01g04380.1	Os.57467.1	D42590	D10426		hsp20/alpha crystallin family protein, putative, expressed
Os.11867.2.S1_at	0.0253912	2.08271	up	Os05g0410200	LOC_Os05g33940.1	Os.11867.2	AK072435.1	NM_001062066	A6N0I7 /// Q6J657	hsr203J, putative, expressed
Transcription factors
Os.9874.1.S1_s_at	0.00203915	2.17517	up	Os04g0649100	LOC_Os04g55560.1	Os.9874.1	AK121346.1	NM_001060615	B7F740 /// Q0J9J3	AP2 domain containing protein, expressed
Os.8019.1.S1_at	0.04607	2.08592	up	Os01g0693400	LOC_Os01g49830.1	Os.8019.1	CB658384	NM_001050481	Q8RZX9	AP2/ERF and B3 domain-containing protein, expressed
Os.22718.2.S1_at	0.0297549	2.28267	up	Os12g0574800	LOC_Os12g38620.2	Os.22718.2	AK121687.1	NM_001073635	Q2QN90	bromodomain associated family protein, expressed
Os.5540.2.S1_at	0.0494241	2.02762	up	Os01g0953500	LOC_Os03g15530.1	Os.5540.2	AK058479.1	NM_001051963	Q0JFY6 /// Q941Z2	C2 domain containing protein, expressed
Os.15874.1.A1_at	0.0336959	-3.73643	down	Os03g0820400	LOC_Os03g60570.1	Os.15874.1	CB964817	NM_001058254	Q53NL6 /// Q84TB8	C2H2 type zinc finger transcription factor ZFP37
OsAffx.27090.1.S1_at	0.000604	15.7794	up	Os05g0371100	LOC_Os05g30790.1	OsAffx.27090.1	9633.m02799	NM_001061889	Q0DIQ5	CW-type Zinc Finger family protein
Os.17446.1.S1_at	0.0381528	-2.69921	down	Os04g0571300	LOC_Os04g48270.1	Os.17446.1	AK064611.1	NM_001060140	Q0JAW8	Cyclin-like F-box domain containing protein, ATPP2-A13, putative, expressed
Os.55611.1.S1_s_at	0.030976	2.29376	up	Os11g0155100	LOC_Os11g05660.1	Os.55611.1	AK108413.1	NM_001072320	Q53QH2	F-box domain containing protein, expressed
Os.9332.2.S1_x_at	0.0161913	2.17148	up	Os06g0108900	LOC_Os06g01934.1	Os.9332.2	AK111490.1	NM_001063107	Q5VS84	homeobox domain protein, translational factor, expressed
Os.623.3.S1_x_at	0.0353597	-2.03858	down	Os01g0192300	LOC_Os01g09640.1	Os.623.3	NM_189680.1	NM_001048812	Q5SNG6	MCB2 protein, putative, expressed
Os.623.2.S1_x_at	0.0469525	-2.05081	down	Os01g0192300	LOC_Os01g09640.1	Os.623.2	AK062109.1	NM_001048812	Q5SNG6	MCB2 protein, putative, expressed
Os.18955.1.S1_at	0.015785	-3.99945	down	Os06g0728700	LOC_Os06g51260.1	Os.18955.1	AK111637.1	NM_001065180	B5AEI9 /// Q5Z5B9	MYB family transcription factor, putative, expressed
Os.49787.1.S1_at	0.0272939	-2.5368	down	Os01g0863300	LOC_Os01g64360.1	Os.49787.1	AK111571.1	NM_001051422	Q0JHH7	MYB family transcription factor, putative, expressed
Os.26695.1.S1_at	0.00137821	-3.60547	down	Os03g0815100	LOC_Os03g60080.1	Os.26695.1	AY596808.1	NM_001058217	Q27JE5 /// Q75HE5	NAC domain-containing protein 67, putative, expressed
Os.56922.1.S1_at	0.0408114	-3.1744	down	Os02g0462800	LOC_Os02g26430	Os.56922.1	AK110587.1	NM_001053335	Q6IEN9 /// Q6K4Y7	OsWRKY42 - Superfamily of rice TFs having WRKY and zinc finger domains
Os.48064.1.S1_at	0.0430279	3.0486	up	Os09g0439200	LOC_Os09g26780.1	Os.48064.1	AK108738.1	NM_001069808	Q69P94	pnFL-2, putative, expressed
Os.16659.1.S1_at	0.0130309	-2.39515	down	Os03g0701100	LOC_Os03g49430.3	Os.16659.1	AK109455.1	NM_001057533	Q0DPC6	pre-mRNA-splicing factor 18, putative, expressed
Os.26827.1.A1_at	0.0198413	-2.10312	down	Os01g0316600	LOC_Os01g21420.1	Os.26827.1	AK103534.1	NM_001049414	Q0JN85	pre-mRNA-splicing factor SF2, putative, expressed
Os.32105.1.S1_at	0.0226477	2.11859	up	Os01g0974400	LOC_Os01g74320.1	Os.32105.1	AK106014.1	NM_001052089	Q94CT7	ring zinc finger protein, putative, expressed
Os.52151.1.S1_at	0.0110597	-2.0761	down	Os08g0492500	LOC_Os08g38460	Os.52151.1	AK065316.1	AK065316(11),NM_001068656(11)	Q6Z8T9	RING-H2 finger protein
Os.9332.2.S1_at	1.04e-05	2.21899	up	Os06g0108900	LOC_Os06g01934.1	Os.9332.2	AK111490.1	NM_001063107	Q5VS84	transcription factor activity
Os.8561.1.S1_at	0.0229112	2.03899	up	Os02g0203000	LOC_Os02g10860.1	Os.8561.1	BX900063	CT833768		transcription factor HY5, putative, expressed
Os.50791.1.S1_at	0.0273752	2.2732	up	Os02g0775600	LOC_Os02g53530.1	Os.50791.1	AK068762.1	NM_001054818	Q6YZ50	zinc finger protein, putative, expressed
Os.9558.1.S1_s_at	0.00289202	-3.35439	down	Os02g0682300	LOC_Os02g45780.1	Os.9558.1	AK107937.1	NM_001054285	Q6EU38	zinc finger, C3HC4 type domain containing protein, expressed
Os.21255.1.S1_x_at	0.0197594	2.02372	up	Os08g0554400	LOC_Os08g44050.1	Os.21255.1	AK099830.1	NM_001069001	B7ERE7 /// Q6Z3F1	ZOS8-12 - C2H2 zinc finger protein, expressed
Transposons and retrotransposons
Os.51776.1.S1_at	0.00806384	2.33674	up	Os05g0296700	LOC_Os05g23140.1	Os.51776.1	AK063686.1	NM_001061651		retrotransposon protein, putative, LINE subclass, expressed
Os.5095.1.S1_at	0.0258434	-8.97355	down	Os07g0590700	LOC_Os07g40130.1	Os.5095.1	AK062359.1	NM_001066690，NP_001060155		retrotransposon protein, putative, Ty3-gypsy subclass, expressed
Os.25409.1.S1_at	0.0028883	-2.6511	down	Os01g0944100	LOC_Os01g71624.1	Os.25409.1	CF327231			retrotransposon protein, putative, Ty3-gypsy subclass, expressed
Os.46314.1.S1_x_at	0.00223666	3.22291	up		LOC_Os01g15934.1	Os.46314.1	AK064474.1	AK064474		retrotransposon, putative, centromere-specific
Os.26542.1.A1_at	0.025748	3.61495	up		LOC_Os07g23980	Os.26542.1	CB633476			retrotransposon, putative, centromere-specific
Os.19971.1.S1_at	0.00314651	4.76406	up	Os05g0498800	LOC_Os05g41940.1	Os.19971.1	BI801444	NM_001064517	Q0DB77 /// Q0DH07 /// Q0J2W2 /// Q6L4U5	transposon protein
OsAffx.10943.1.S1_x_at	0.0116509	5.20179	up	Os11g0219100	LOC_Os11g11220.1	OsAffx.10943.1	9629.m04042			transposon protein, putative, unclassified
Os.47541.1.S1_x_at	0.0185391	10.0986	up	Os10g0515400	LOC_Os10g37120.1	Os.47541.1	BX901539	NM_001071593	Q0IWE3	transposon protein, putative, unclassified
Os.47541.1.S1_at	0.0179017	30.8571	up	Os10g0515400	LOC_Os10g37120.1	Os.47541.1	BX901539	NM_001071593	Q0IWE3	transposon protein, putative, unclassified
Os.19899.2.S1_at	0.00164627	2.02452	up	Os12g0616400	LOC_Os12g42190.1	Os.19899.2	AB071808.1	NM_001073813	Q2QM59	transposon protein, putative, unclassified, expressed
Stress response related proteins
Os.26922.1.S1_at	0.0355458	2.09295	up	Os02g0134400	LOC_Os02g04170.1	Os.26922.1	AK072394.1	NM_001052347	Q6Z836	L-aspartate oxidase 1, putative, expressed
Os.40342.1.A1_at	0.0136243	2.05402	up	Os06g0292400	LOC_Os06g18900.1	Os.40342.1	CF336135	NM_001063958	Q0DCT6	cadmium tolerance factor, putative, expressed
Os.15633.1.S1_at	0.0349721	2.43369	up	Os10g0497700	LOC_Os10g35460.1	Os.15633.1	AK102632.1	NM_001071496	A3C651 /// Q8W3E8	COBRA-like protein 4 precursor, putative, expressed
Os.50205.2.S1_at	0.00864605	-6.59947	down	Os05g0380300	LOC_Os05g31570.1	Os.50205.2	AK120094.1	NM_001061928	Q6L4D7	disease resistance protein RGA4, putative, expressed
Os.31088.1.S1_at	0.04668	-2.1748	down	Os01g0368900	LOC_Os01g26912.1	Os.31088.1	AK107858.1	NM_001049582	A2ZT66 /// Q7G8Y5	glutaredoxin, putative, expressed
Os.13968.2.S1_a_at	0.0143399	-2.89942	down	Os05g0138300	LOC_Os05g04700.1	Os.13968.2	AK070577.1	NM_001061126, NP_001054591	A2Y075 /// Q0DKW8 /// Q9SXZ4	OsRCI2-6 - Hydrophobic protein LTI6B, expressed
Os.27789.1.A1_at	0.0219807	2.77474	up	Os06g0306300	LOC_Os06g29470.1	Os.27789.1	CB664444	NM_001064210		peroxidase 1 precursor, putative, expressed
Os.26441.1.S1_s_at	0.00455372	-2.54477	down	Os11g0683500	LOC_Os11g45710.1	Os.26441.1	AK067619.1	NM_001074995	Q8L6H7	SFR2, putative, expressed
Os.26441.2.S1_at	0.000956	-2.31626	down	Os11g0683500	LOC_Os11g45710.1	Os.26441.2	AK119461.1	NM_001074995	Q8L6H7	SFR2, putative, expressed
OsAffx.20320.1.S1_at	0.000388	2.11014	up	Os10g0429400	LOC_Os10g29390.1	OsAffx.20320.1	9638.m02508	NM_001071192	Q0IXJ4	speckle-type POZ protein, putative, expressed
Os.51747.1.S1_x_at	0.0387423	6.12875	up	Os03g0406100	LOC_Os03g29250.1	Os.51747.1	AK063600.1	NM_001056867		SPX domain-containing protein, putative, expressed
Os.7664.1.S1_at	0.0423208	-2.88076	down	Os02g0814000	LOC_Os02g56900.1	Os.7664.1	AK060071.1	NM_001055023	Q6K3E0	thioredoxin, putative, expressed
OsAffx.14410.1.S1_s_at	0.00139577	-6.90989	down	Os04g0635000	LOC_Os04g54230.1	OsAffx.14410.1	9632.m05269	NM_001060539	Q7XQS9	wound-induced protein, putative, expressed
OsAffx.30755.1.S1_at	0.008396	2.00785	up	Os03g0800000	LOC_Os03g58580.1	OsAffx.30755.1	NM_197905.1			nodulin, putative, expressed
Os.16099.1.S1_at	0.000502	-3.66428	down	Os01g0293000	LOC_Os01g18860	Os.16099.1	CR286816	NM_001049329	Q9LGU6	S-adenosylmethionine synthetase, putative, expressed
Photosynthesis related proteins
Os.7505.2.S1_at	0.0465269	-2.15982	down	Os05g0408900	LOC_Os05g33840.1	Os.7505.2	AK064944.1	NM_001062059	O22567 /// Q0DI85	1-deoxy-D-xylulose-5-phosphate synthase, chloroplast precursor
Os.18856.1.S1_at	0.0353522	2.37262	up	Os04g0111200	LOC_Os04g02050.1	Os.18856.1	AK105831.1	NM_001058566		bifunctional 3-phosphoadenosine 5-phosphosulfate synthetase 2, putative, expressed
Os.7505.1.S1_at	0.0440737	-2.143	down	Os05g0408900	LOC_Os05g33840.1	Os.7505.1	AK106750.1	NM_001062059	O22567 /// Q0DI85	chloroplast
Os.18321.2.S1_at	0.0135931	2.00761	up	Os02g0668100	LOC_Os02g44780.1	Os.18321.2	AK105878.1	NM_001054219	Q6ET88	geranylgeranyl pyrophosphate synthetase, chloroplast precursor
Os.27638.1.S1_at	0.0249775	-2.4711	down	Os05g0555600	LOC_Os05g48200.1	Os.27638.1	AK070485.1	NM_001062809	A7VKB1 /// Q0DG35	glutamate synthase, chloroplast precursor, putative, expressed
Os.28301.1.S1_at	0.0293499	-2.74231	down	Os07g0147500	LOC_Os07g05360.1	Os.28301.1	AK062172.1	NM_001065421	Q8H4P7	photosystem II 10 kDa polypeptide, chloroplast precursor, putative, expressed
Os.28301.1.S2_at	0.0261855	-2.45701	down	Os07g0147500	LOC_Os07g05360.1	Os.28301.1	CB647177			photosystem II 10 kDa polypeptide, PsbR
Os.10025.1.S1_a_at	0.00573165	2.96459	up	Os12g0626400	LOC_Os12g43130.1	Os.10025.1	AK063967.1	NM_001073857	Q0ILS1 /// Q2QLV9 /// Q6ED35 /// Q8VWR1	phytoene synthase, chloroplast precursor, putative, expressed
Carbohydrate metabolic process related proteins
Os.8390.1.S1_s_at	0.0231706	2.20709	up	Os07g0575500	LOC_Os07g38790.1	Os.8390.1	AU033041	NM_001066613		beta-hexosaminidase precursor, putative, expressed
OsAffx.16618.1.S1_x_at	0.0188629	2.33552	up	Os07g0575500	LOC_Os07g38790.1	OsAffx.16618.1	9635.m03864	NM_001066613		beta-hexosaminidase precursor, putative, expressed
Os.46093.1.S1_at	0.0451253	3.38829	up	Os10g0479500	LOC_Os10g33900.1	Os.46093.1	AK108805.1	NM_001071403	Q7XDB8	carboxy-lyase, putative, expressed
Os.50334.1.S1_at	0.0240481	-2.03968	down	Os09g0530200	LOC_Os09g36060.1	Os.50334.1	AK120767.1	NM_001070282	Q69NF5	cell wall organization
Os.14616.1.S1_at	0.0111687	4.55392	up	Os07g0526400	LOC_Os07g34190.1	Os.14616.1	BI806666	NM_001066365	Q6Z4M0	chalcone synthase DII, putative, expressed
Os.37184.1.S1_at	0.0248012	2.60744	up	Os01g0619800	LOC_Os01g43220.1	Os.37184.1	AK060239.1	AK060239		chitinase domain-containing protein 1 precursor, putative, expressed
Os.11323.1.S1_at	0.0353282	-7.15277	down	Os03g0316200	LOC_Os03g20120.1	Os.11323.1	AK071812.1	NM_001056474	Q10MB0	galactinol synthase 3, putative, expressed
Os.53440.1.S1_at	0.0355581	-2.21562	down	Os02g0532900	LOC_Os02g33000.1	Os.53440.1	AK073663.1	NM_001053562	Q6ESE5	glucan endo-1,3-beta-glucosidase 7 precursor, putative, expressed
Os.25677.1.S1_at	0.0221259	-4.39914	down	Os03g0401300	LOC_Os03g28330.1	Os.25677.1	AK061713.1	NM_001056854	A6MZV1 /// A6N185 /// P31924 /// Q94JM7	sucrose synthase 2, putative, expressed
Os.57465.1.S1_x_at	0.000999	-3.9711	down	Os03g0401300	LOC_Os03g28330.1	Os.57465.1	D10418.1	NM_001056854	A6MZV1 /// A6N185 /// P31924 /// Q94JM7	sucrose synthase 2, putative, expressed
OsAffx.15538.1.S1_at	0.00744435	2.65802	up	Os06g0320200	LOC_Os06g21570.1	OsAffx.15538.1	9634.m02112	NM_001064046	Q0DCJ8	Os6bglu24 - beta-glucosidase homologue, similar to G. max isohydroxyurate hydrolase, expressed
Os.18486.1.S1_at	0.0410378	2.00327	up	Os09g0504000	LOC_Os09g32670.1	Os.18486.1	AK068607.1	NM_001070130	Q0J0N3	UDP-glucuronate 4-epimerase, putative, expressed
Lipid metabolic process related proteins
Os.37776.1.S1_at	0.0246506	2.39141	up	Os01g0317800	LOC_Os01g21560.1	Os.37776.1	AK105905.1	NM_001049418	Q94D81	monoglyceride lipase, putative, expressed
Dehydrogenases
OsAffx.16129.1.S1_at	0.00680076	3.05647	up	Os07g0162100	LOC_Os07g06800.1	OsAffx.16129.1	9635.m00620	NM_001065480	Q8H539	3-oxo-5-alpha-steroid 4-dehydrogenase 2, putative, expressed
Os.27148.1.A1_at	0.00222232	2.05496	up	Os09g0503000	LOC_Os09g32620.1	Os.27148.1	AK109203.1	NM_001070126	Q0J0N8	Alcohol dehydrogenase, zinc-binding
Os.11570.1.S1_s_at	0.0376113	-2.04536	down	Os05g0495700	LOC_Os05g41590.1	Os.11570.1	AK101484.1	NM_001062468	Q0DH26 /// Q65X70	glycerol-3-phosphate dehydrogenase, putative, expressed
Os.6089.1.S1_at	0.00119068	2.1489	up	Os04g0229100	LOC_Os04g15920.1	Os.6089.1	AK071484.1	NM_001058825	Q7XWU3	mannitol dehydrogenase, putative, expressed
Os.6192.1.S1_at	0.0142355	3.20785	up	Os03g0115700	LOC_Os03g02460.1	Os.6192.1	AK067473.1	NM_001055289	Q8GZV9	retinol dehydrogenase 12
Hormone metabolism related proteins
Os.52987.1.S1_at	0.0302849	2.07476	up	Os09g0460300	LOC_Os09g28620.1	Os.52987.1	AK071569.1	NM_001069923	Q67J10	gibberellin receptor GID1L2, putative, expressed
Os.52990.2.S1_at	0.0389347	2.17045	up	Os04g0407800	LOC_Os04g33360.1	Os.52990.2	AK110729.1	NM_001059253		gibberellin 2-beta-dioxygenase 7, putative, expressed
ATP binding proteins
Os.32248.1.S1_a_at	0.0132356	-2.11853	down	Os01g0195200	LOC_Os01g09860.1	Os.32248.1	AK105501.1	NM_001048824	Q0JPX5	ATP binding protein, putative, expressed
Os.10505.1.S1_a_at	0.0437019	2.10547	up	Os10g0534500	LOC_Os10g39010.1	Os.10505.1	AK065054.1	NM_001071696	B7EHG0 /// Q8LN27	ATP binding protein, putative, expressed
Os.10505.1.S1_at	0.0167935	2.46947	up	Os10g0534500	LOC_Os10g39010.1	Os.10505.1	AK065054.1	NM_001071696	B7EHG0	ATP binding protein, putative, expressed
Os.648.1.S1_at	0.0365304	2.60606	up	Os01g0623500	LOC_Os01g43480.1	Os.648.1	AK066142.1	NM_001050151	Q9AX97	ATP binding protein, putative, expressed
EF-hand family proteins
Os.7902.1.S1_at	0.0225907	-2.90026	down	Os06g0683400	LOC_Os06g46950.1	Os.7902.1	AK111852.1	NM_001064924	Q655G7	EF-hand Ca2+-binding protein CCD1
OsAffx.17948.1.S1_at	0.00334625	-2.28563	down	Os09g0458800	LOC_Os09g28500.1	OsAffx.17948.1	9637.m02514			EF hand family protein, expressed
OsAffx.17948.1.S1_x_at	0.0413495	-2.20388	down	Os09g0458800	LOC_Os09g28500.1	OsAffx.17948.1	9637.m02514			EF hand family protein, expressed
Os.10126.1.S1_at	0.0338906	-2.0814	down	Os09g0412300	LOC_Os09g24580	Os.10126.1	BI806177	CT828454(9),CT835887(9)		EF hand family protein, putative, expressed
Cytochrome P450 family proteins
Os.45887.1.S1_at	0.0048455	2.57979	up	Os01g0227500	LOC_Os01g12750.1	Os.45887.1	AK120914.1	NM_001049007	Q5N7Z8	cytochrome P450 71A4, putative, expressed
OsAffx.28078.1.S1_x_at	0.0146767	2.06695	up	Os06g0640500	LOC_Os06g43350.1	OsAffx.28078.1	9634.m04185	NM_001064699	Q67WH3	cytochrome P450 71D10, putative, expressed
Os.50611.1.S1_x_at	0.00640255	2.62895	up	Os02g0221900	LOC_Os02g12890.1	Os.50611.1	AK122077.1	NM_001052860	Q0E2P9	cytochrome P450 monooxygenase CYP711A, putative, expressed
Terpene synthases
OsAffx.3920.1.S1_at	0.0245833	-5.53755	down	Os04g0344100	LOC_Os04g27670.1	OsAffx.3920.1	9632.m02608	NM_001059043	Q0JE15	terpene synthase 7, putative, expressed
OsAffx.3920.1.S1_s_at	0.0395121	-4.71644	down	Os04g0344100	LOC_Os04g27670.1	OsAffx.3920.1	9632.m02608	NM_001059043， NP_001052508		terpene synthase 7, putative, expressed
Others
Os.4766.1.S1_at	0.00664879	2.5536	up	Os10g0419400	LOC_Os10g28350.1	Os.4766.1	AK103834.1	NM_001071153	A1L4T4 /// A2Z7C4 /// B7ET09	1,2-dihydroxy-3-keto-5-methylthiopentene dioxygenase 1, putative, expressed
Os.10240.1.S1_at	0.00517987	2.51914	up	Os01g0878800	LOC_Os01g65680.1	Os.10240.1	AK070251.1	NM_001051517	Q0JH82	4,5-DOPA dioxygenase extradiol, putative, expressed
Os.11835.3.S1_x_at	0.0087615	2.41823	up	Os04g0269600	LOC_Os04g20164.1	Os.11835.3	AK062589.1	NM_001058873	A6MZA5 /// B7EQP9	amine oxidase precursor, putative, expressed
Os.54727.1.S1_s_at	0.0473864	2.46704	up	Os04g0674700	LOC_Os04g57850.1	Os.54727.1	AK106615.1	NM_001060777	Q7XQ93	AMP-binding protein, putative, expressed
OsAffx.11919.1.S1_s_at	0.00579238	-2.04263	down	Os02g0160250	LOC_Os02g06530.1	OsAffx.11919.1	9630.m00583			armadillo/beta-catenin-like repeat family protein, expressed
Os.8839.2.S1_x_at	0.00120476	2.10169	up	Os05g0432400	LOC_Os05g35710.3	Os.8839.2	AK071117.1	NM_001062166	Q6I5U8	coiled-coil domain-containing protein 47 precursor, putative, expressed
OsAffx.24957.1.S1_at	0.0107042	-2.27037	down	Os03g0131800	LOC_Os03g03980.1	OsAffx.24957.1	9631.m00310			coiled-coil domain-containing protein 124, putative, expressed
OsAffx.22779.1.S1_at	0.0351804	-2.63885	down	Os01g0147500	LOC_Os01g05450.1	OsAffx.22779.1	9629.m00468			conserved hypothetical protein
Os.51535.1.S1_at	0.0491368	2.05579	up	Os04g0621800		Os.51535.1	AK063017.1	NM_001060450	Q0JA08	conserved hypothetical protein
Os.6227.1.S1_at	0.0248304	2.87925	up	Os02g0828400		Os.6227.1	AK107588.1	NM_001055134	Q0DW75	conserved hypothetical protein
OsAffx.23631.1.S1_at	0.00334193	6.284	up	Os01g0607100	LOC_Os01g42210.1	OsAffx.23631.1	9629.m04043			conserved hypothetical protein
Os.56098.1.S1_x_at	0.0135864	14.9843	up	Os09g0463800		Os.56098.1	AK109254.1	NM_001069943	Q0J143	conserved hypothetical protein
Os.56098.1.S1_at	0.0172632	34.1996	up	Os09g0463800		Os.56098.1	AK109254.1	NM_001069943	Q0J143	conserved hypothetical protein
Os.20851.1.A1_x_at	0.00307676	139.483	up	Os02g0772100		Os.20851.1	AK064111.1	NM_001054798	Q0DX61	conserved hypothetical protein
Os.17338.1.S1_at	0.0217406	-2.31129	down	Os11g0132900	LOC_Os11g03820	Os.17338.1	BI812638	NM_001072198, NP_001065666.1	Q0IUV4	D-mannose binding lectin family protein
Os.12323.2.S1_at	0.0438301	2.22882	up	Os04g0585900	LOC_Os04g49650.1	Os.12323.2	AK070920.1	NM_001060216	Q0JAP2	DUF581 domain containing protein, expressed
Os.30886.1.S1_at	0.00794575	2.26721	up	Os03g0829200	LOC_Os03g61360.1	Os.30886.1	AK108175.1	NM_001058316	Q850X4	epoxide hydrolase 2, putative, expressed
Os.6516.1.S1_at	0.0171326	-7.74029	down	Os07g0516400	LOC_Os07g33280.1	Os.6516.1	CF303902	NM_001066318		expressed protein
Os.11331.1.S1_at	0.0225509	-3.44055	down	Os08g0205800	LOC_Os08g10500.2	Os.11331.1	AK062655.1	NM_001067770， NP_001061235		expressed protein
Os.50198.1.S1_at	0.0198054	-3.32071	down	Os12g0592900	LOC_Os12g40180.1	Os.50198.1	AK072653.1	NM_001073706	Q2QMS6	expressed protein
Os.51345.1.S1_at	0.0134801	-3.11688	down	Os05g0181300	LOC_Os05g08860.1	Os.51345.1	AK062607.1	NM_001061349	Q0DK95	expressed protein
Os.35434.1.S1_at	0.0425065	-2.35505	down	Os01g0823700	LOC_Os01g60850.1	Os.35434.1	AK067536.1	NM_001051197	Q0JI52	expressed protein
Os.50349.2.S1_at	0.000408	-2.27332	down	Os04g0175400	LOC_Os04g09570.1	Os.50349.2	AK107892.1	NM_001058693	Q7XXD2	expressed protein
Os.55270.1.S1_s_at	0.0109574	-2.13208	down	Os04g0634800	LOC_Os04g54210.1	Os.55270.1	AK107772.1	NM_001060537	Q7XQT1	expressed protein
Os.606.1.S1_at	0.0349316	-2.13131	down	Os06g0133300	LOC_Os06g04220.1	Os.606.1	AU076248	NM_001063242		expressed protein
Os.51778.1.S1_at	0.0221893	-2.09406	down	Os02g0259900	LOC_Os02g15930.1	Os.51778.1	AK063689.1	NM_001053015	Q6K237	expressed protein
Os.20863.1.S1_at	0.0219221	-2.07536	down	Os01g0848900	LOC_Os01g62970.1	Os.20863.1	AK065438.1	NM_001051341	Q0JHQ8	expressed protein
Os.27807.1.S1_at	0.0300626	-2.0395	down	Os03g0107700	LOC_Os03g01740.1	Os.27807.1	D64038.1	NM_001055230	P93406 /// Q10SY2	expressed protein
Os.57301.1.S1_at	0.021709	-2.03701	down	Os02g0758200	LOC_Os02g52170.1	Os.57301.1	AK111266.1	NM_001054712	Q6Z7V0	expressed protein
Os.55665.1.S1_at	0.0244612	-2.02257	down	Os07g0580200	LOC_Os07g39190.1	Os.55665.1	AK108520.1	NM_001066634	Q7XIA0	expressed protein
Os.6861.1.S1_at	0.00639484	-2.01857	down	Os09g0400700	LOC_Os09g23590.1	Os.6861.1	AK062784.1	NM_001069651	Q0J1Z1	expressed protein
Os.46649.1.S1_x_at	0.00769369	-2.01586	down	Os10g0499600	LOC_Os10g35644.1	Os.46649.1	NM_197197.1	NM_001071512	Q7G2E8	expressed protein
Os.55491.1.S1_at	0.016907	2.00393	up	Os11g0153500	LOC_Os11g05550.1	Os.55491.1	AK108190.1	NM_001072311	Q53LV0	expressed protein
Os.49571.1.S1_at	0.00422405	2.02854	up	Os03g0261800	LOC_Os03g15530.1	Os.49571.1	AK060717.1	NM_001056157	Q10NR6	expressed protein
Os.54497.1.S1_at	0.0161193	2.04048	up	Os04g0500200	LOC_Os04g42200.1	Os.54497.1	AK105358.1	NM_001059756	Q0JC02	expressed protein
Os.54199.1.S1_at	0.0319007	2.09645	up	Os12g0628200	LOC_Os12g43350.1	Os.54199.1	AK102484.1	NM_001073860	Q2QLT7	expressed protein
Os.49352.1.S1_at	0.00094	2.13782	up	Os11g0261900	LOC_Os11g15570.1	Os.49352.1	AK107273.1	NM_001074180	Q53KP2	expressed protein
Os.18676.1.S1_x_at	0.0251326	2.13827	up	Os02g0264700	LOC_Os02g16490.1	Os.18676.1	AK101666.1	NM_001053030	B7ES31 /// Q0E279	expressed protein
Os.53170.1.S1_at	0.045429	2.19093	up	Os08g0293200	LOC_Os08g19680.1	Os.53170.1	AK071168.1	NM_001068004	Q7EYP3	expressed protein
Os.55085.1.S1_at	0.00504559	2.20383	up	Os04g0372400	LOC_Os04g30410.1	Os.55085.1	AK107450.1	NM_001059104	Q0JDV4	expressed protein
Os.27647.1.S1_at	0.00592869	2.26533	up	Os07g0167500	LOC_Os07g07300.1	Os.27647.1	AK061236.1	NM_001065513	Q7F1R9	expressed protein
Os.27368.1.A1_at	0.031015	2.35105	up	Os01g0132500	LOC_Os01g04100.1	Os.27368.1	CB667262	NM_001048468		expressed protein
OsAffx.24034.1.S1_x_at	0.0302456	2.42638	up	Os01g0969600	LOC_Os01g73830.1	OsAffx.24034.1	NM_189440.1			expressed protein
Os.57314.1.S1_at	0.0174571	2.54199	up	Os03g0803200	LOC_Os03g58860.1	Os.57314.1	AK111283.1	NM_001058143	Q0DML6	expressed protein
Os.50783.1.S1_x_at	0.0291717	3.27473	up	Os06g0329200	LOC_Os06g22380.1	Os.50783.1	AK058542.1	NM_001064070	Q0DCH4	expressed protein
Os.49439.1.S1_at	0.000415	3.47543	up	Os03g0663100	LOC_Os03g46040.1	Os.49439.1	AK119396.1	NM_001057366	Q75GX1	expressed protein
OsAffx.15455.1.S1_at	0.0218373	3.94589	up	Os06g0271400	LOC_Os06g16040.1	OsAffx.15455.1	9634.m01609	NM_001063895	Q0DCZ9	expressed protein
OsAffx.31428.1.S1_s_at	0.0220933	6.28583	up	Os11g0632200	LOC_Os11g41410.1	OsAffx.31428.1	9639.m03806	NM_001074853	Q2R0U2	expressed protein
Os.6083.1.S1_at	0.000995	6.41123	up	Os11g0632200	LOC_Os11g41410.1	Os.6083.1	AK102163.1	NM_001074853	Q2R0U2	expressed protein
Os.44418.1.S1_at	0.0439235	8.40674	up	Os07g0212400	LOC_Os07g11150.1	Os.44418.1	AK119367.1	NM_001065714	Q0D7T0	expressed protein
OsAffx.20082.1.S1_at	0.000706	9.64987	up	Os05g0103800	LOC_Os05g01330.1	OsAffx.20082.1	9640.m04095	NM_001060933	Q0DLG1	expressed protein
Os.56966.1.S1_at	0.00942462	31.1794	up	Os05g0580100	LOC_Os05g50390.1	Os.56966.1	AK110644.1	NM_001062960	Q688T7	expressed protein
Os.10660.1.S1_at	7.45e-05	31.7257	up	Os07g0162450	LOC_Os07g06834.1	Os.10660.1	NM_186420.1	AK240998		expressed protein
Os.10266.1.S1_at	0.0129691	176.911	up	Os03g0629800	LOC_Os03g43100.1	Os.10266.1	AK071513.1	NM_001057245	Q0DQ64	expressed protein
Os.43929.1.S1_s_at	0.0013451	281.916	up	Os03g0115800	LOC_Os03g02470.1	Os.43929.1	AU222487	NM_001055290	Q0DVR9	expressed protein
Os.46791.1.S1_at	0.0145834	-3.27186	down	Os10g0173000	LOC_Os10g09240.1	Os.46791.1	AK111271.1	NM_001070774	Q8S5H8	expressed protein
Os.52552.1.S1_at	0.0384698	-2.5507	down	Os06g0329300	LOC_Os06g22390.1	Os.52552.1	AK067924.1	NM_001064071	Q69UY7	expressed protein
Os.12921.1.S1_at	0.0070586	2.06899	up	Os04g0674050	LOC_Os04g57770.1	Os.12921.1	AU222951			expressed protein
Os.40325.1.A1_at	0.00264217	2.39981	up		LOC_Os10g09290.1	Os.40325.1	CF335662			expressed protein
Os.55314.1.S1_at	0.0345648	2.73992	up	Os03g0580200	LOC_Os03g38350.1	Os.55314.1	AK107849.1	NM_001057086	Q0DQM3 /// Q10HQ1	expressed protein
Os.8823.1.S1_at	0.00137745	329.451	up	Os03g0115800	LOC_Os03g02470.1	Os.8823.1	AK102606.1	NM_001055290	Q0DVR9	expressed protein, DUF3778
Os.7622.1.S1_at	0.0324531	-2.77285	down	Os04g0527000	LOC_Os04g44510.1	Os.7622.1	AK099545.1	NM_001059900	Q7XKJ0	FIP1, putative, expressed
Os.51427.1.S1_at	0.0375684	-3.48458	down	Os04g0653700	LOC_Os04g55980.1	Os.51427.1	AK062771.1	NM_001060644	A3AY53 /// Q0J9G4	Glycine-rich RNA-binding, abscisic acid-inducible protein, putative, expressed
Os.33732.3.S1_x_at	0.00832468	-2.06372	down	Os07g0108400	LOC_Os07g01770.1	Os.33732.3	CB097081	NM_001065252	Q0D942 /// Q7XIV3	GTPase activating protein, putative, expressed
Os.16903.1.A1_at	0.0491042	2.51638	up	Os05g0161500	LOC_Os05g06920.1	Os.16903.1	AK058438.1	NM_001061261	A6N192 /// Q6ATB2	relA-SpoT like protein RSH4, putative, expressed
OsAffx.4254.1.S1_at	0.0253474	-5.31963	down	Os05g0142500	LOC_Os05g05070.1	OsAffx.4254.1	9633.m00438			hypothetical protein
Os.53809.1.S1_at	0.0361718	2.10439	up	Os10g0403400		Os.53809.1	AK100194.1	NM_001071088	Q0IY03	hypothetical protein
OsAffx.30677.1.S1_x_at	0.0181204	6.56229	up	Os06g0575500	LOC_Os10g35160.1	OsAffx.30677.1	9638.m03105			hypothetical protein
Os.30575.1.A1_at	0.0197503	26.3048	up	Os02g0216200	LOC_Os02g12470.1	Os.30575.1	AK108648.1	NM_001052828	Q0E2T1	hypothetical protein
OsAffx.30677.5.S1_x_at	0.0169816	40.5494	up	Os06g0575500	LOC_Os06g37790.1	OsAffx.30677.5	9633.m03196			hypothetical protein
Os.17912.2.S1_x_at	0.00262072	-2.43698	down	Os01g0339500	LOC_Os10g25620.1	Os.17912.2	AK066107.1	NM_001049481	Q0JN18	no apical meristem protein, putative, expressed
Os.15856.1.S1_at	0.00891818	2.45346	up	Os10g0154700	LOC_Os10g06630.1	Os.15856.1	AK058898.1	NM_001070723	Q7G6E4	peptidyl-prolyl cis-trans isomerase, putative, expressed
Os.12420.1.S1_at	0.036728	2.46952	up	Os08g0364900	LOC_Os08g27720.1	Os.12420.1	AK105533.1	NM_001068179		pirin-like protein, putative, expressed
Os.52344.1.S1_at	0.0322571	2.13185	up	Os08g0356700	LOC_Os08g26840.1	Os.52344.1	AK066547.1	NM_001068157	Q6YZN1	plant protein of unknown function domain containing protein, expressed
Os.53954.1.S1_at	0.0115929	2.18959	up	Os09g0305300	LOC_Os09g13470.1	Os.53954.1	AK101001.1	NM_001069357	Q0J2S9 /// Q0J2T1	plant protein of unknown function domain containing protein, expressed
Os.10162.1.S1_at	0.0078348	-2.04423	down	Os01g0384800	LOC_Os01g28790.1	Os.10162.1	AK119688.1	NM_001049633(11)	Q5VNY3	PRAS-rich protein
Os.17540.1.S1_at	0.0486396	2.10954	up	Os10g0523700	LOC_Os10g37980.1	Os.17540.1	AK099858.1	NM_001071638	Q8H0A1	prephenate dehydratase domain containing protein, putative, expressed
OsAffx.5112.1.S1_s_at	0.0254878	2.12922	up	Os06g0663100	LOC_Os06g45250.1	OsAffx.5112.1	9634.m04390	NM_001064823	Q0DAC1	pseudouridylate synthase/ tRNA-pseudouridine synthase
OsAffx.29329.1.S1_at	0.00322462	2.48955	up	Os10g0569800	LOC_Os10g42020.1	OsAffx.29329.1	NM_197827.1			RALFL29 - Rapid ALkalinization Factor RALF family protein precursor, expressed
OsAffx.29329.1.S1_x_at	0.00425025	3.02244	up	Os10g0569800	LOC_Os10g42020.1	OsAffx.29329.1	NM_197827.1			RALFL29 - Rapid ALkalinization Factor RALF family protein precursor, expressed
Os.14100.1.S1_at	0.049225	-2.51425	down	Os01g0876800	LOC_Os01g65550.1	Os.14100.1	BI804947	NM_001051506		RNA-binding region-containing protein 1, putative, expressed
Os.12239.1.S1_at	0.0460584	2.05064	up	Os09g0483400	LOC_Os09g31031.1	Os.12239.1	AK103890.1	NM_001070044	Q0J0U1	ubiquitin, putative, expressed
Os.49537.1.S1_x_at	0.00764358	2.20946	up	Os03g0668500	LOC_Os03g46570.1	Os.49537.1	AK064871.1	NM_001057394	B8Q8B7 /// Q0DPR5	ubiquitin-protein ligase/ zinc ion binding protein, putative, expressed
Os.10576.1.S1_at	0.032212	-8.57928	down	Os02g0538700	LOC_Os02g33550.1	Os.10576.1	AK109402.2	NM_001053589，NP_001047054.1	Q6ER87	harpin-induced protein 1 domain containing protein, expressed
OsAffx.5561.1.S1_s_at	0.0176283	3.15913	up	Os07g0561500	LOC_Os07g37420.1	OsAffx.5561.1	9635.m03710	NM_001066521		versicolorin reductase, putative, expressed
Os.38045.1.S1_at	0.00596872	2.4959	up	Os12g0190000	LOC_Os12g08810.1	Os.38045.1	AK059556.1	NM_001072870	Q2QWM9	VTC2, putative, expressed
Unknown proteins
Os.54314.1.S1_at	0.00514381	2.67845	up			Os.54314.1	AK111412.1	AK111412
Os.54741.1.S1_at	0.00892426	3.35855	up			Os.54741.1	AK106645.1
OsAffx.8678.1.S1_at	0.0106285	3.91522	up			OsAffx.8678.1	XM_354291.1	XM_354291.1
Os.39806.1.S1_at	0.000824	8.7013	up			Os.39806.1	CR291250	CT835826
Os.39511.1.A1_at	0.00251838	9.79794	up		Os.74280, Os.39511.1	Os.39511.1	CF309978	CT836269
RPTR-Os-U43284-1_s_at	0.0107993	219.975	up			U43284-1	RPTR-Os-U43284-1
Os.20851.1.A1_at	0.000367	1293.74	up	Os02g0772100		Os.20851.1	AK064111.1	NM_001054798	Q0DX61
RPTR-Os-K01193-1_at	0.00016	2664.78	up			K01193-1	RPTR-Os-K01193-1	RPTR-Os-K01193-1
